# Supplementary material for: The coupling relationship and driving mechanism between urbanization and ecosystem services in the Yellow River Basin from a multi-spatial scale perspective
Source: PLoS One. 2023 Dec 7;18(12):e0293319. doi: 10.1371/journal.pone.0293319 (PMC10703268; doi:10.1371/journal.pone.0293319)
Supplement: S1 Data — (ZIP) [file pone.0293319.s001.zip]

Archive with 3 entries (3 files):
- Basic Data/ALL_eco_urban_GTWR_SHI.csv
- Basic Data/ALL_eco_urban_XIAN_ZONG_.csv
- Basic Data/U_AGG_horizaontal.csv
