# Supplementary material for: The coupling relationship and driving mechanism between urbanization and ecosystem services in the Yellow River Basin from a multi-spatial scale perspective
Source: PLoS One. 2023 Dec 7;18(12):e0293319. doi: 10.1371/journal.pone.0293319 (PMC10703268; doi:10.1371/journal.pone.0293319)
Supplement: S1 Data — (ZIP) [file pone.0293319.s001.zip › Basic Data/ALL_eco_urban_GTWR_SHI.csv]

Number	Time	shunxu	city	province	XC	YC	³ÇÕò»¯ÂÊ00	ÈË¾ù_GDP_00	·ÇÅ©Õ¼±È_00	Ò½ÁÆ´²Î»Êý_00	BTSC_00	GDP_D_00	JSYD_00	LIGHTEN_00	POP_D_00	CARBON_0.0001	HQ_0.001	SDR_0.801	WY_0.0001	NPP_0.0001
2000	1	1	ÇìÑôÊÐ	¸ÊËàÊ¡	107.638372	35.734218	55.55857143	4642.048437	73.12958697	10951	80467	501338.9207	282	7029.415093	2444306	52369.16382	214.1654314	8296.368828	1838.155819	50815.7758
2000	1	2	ÖÐÎÀÊÐ	ÄþÏÄ»Ø×å×ÔÖÎÇø	105.189568	37.514951	18.6675	2705.002128	51.54242268	4387	45279	265343.6431	161	5562.89529	991184	22273.57983	123.4445622	1061.963003	136.3854057	24312.4673
2000	1	3	Æ½Á¹ÊÐ	¸ÊËàÊ¡	106.684691	35.542797	27.425	2641.397288	60.05326488	11097	38103	435977.0804	255	5482.91497	1264027	13398.59375	45.71621367	2323.55331	715.2575135	19243.4381
2000	1	4	¶¨Î÷ÊÐ	¸ÊËàÊ¡	104.626294	35.579578	68.9275	8055.347518	80.11762273	8044	39729	280603.6461	380	3264.721916	1796726	19478.85302	84.77356366	3139.446352	636.5194378	19398.0013
2000	1	5	ÌìË®ÊÐ	¸ÊËàÊ¡	105.724998	34.578529	13.66	3898.906861	48.24965789	4811	68966	613513.4494	475	8124.541203	3283343	26989.52759	110.0853568	7294.576367	1590.029344	40017.795
2000	1	6	±¦¼¦ÊÐ	ÉÂÎ÷Ê¡	107.14487	34.369315	60.5600011	6768.210656	78.0619531	2002	159946	1886548.693	836	17921.7664	3659136	38637.36178	190.6772065	11005.10136	1498.829469	58624.1338
2000	1	7	ÓÜÁÖÊÐ	ÉÂÎ÷Ê¡	109.741193	38.290162	36.46009325	1546.947025	57.98892765	2609	331895	781961.3178	436	51782.03009	3211970	74313.09582	347.2125605	4605.822498	2764.830638	48582.5314
2000	1	8	ÏÌÑôÊÐ	ÉÂÎ÷Ê¡	108.705117	34.333439	65.36470351	9881.005879	86.86845314	4674	376416	2337797.912	1335	27511.36268	4911178	18227.59914	59.10908429	1918.043612	813.3286603	27354.0908
2000	1	9	Í­´¨ÊÐ	ÉÂÎ÷Ê¡	108.963122	34.90892	29.40274838	1011.412561	59.21114648	1057	24140	394985.061	340	6451.243364	867241	8279.499956	32.33745145	856.7981099	194.1667394	10059.3723
2000	1	10	ÎâÖÒÊÐ	ÄþÏÄ»Ø×å×ÔÖÎÇø	106.199409	37.986165	47.05995854	3363.07276	67.97941324	2460	81787	598329.4975	378	12295.06332	1050129	28965.82823	145.0755938	695.5632175	436.5228089	17281.7762
2000	1	11	³¤ÖÎÊÐ	É½Î÷Ê¡	113.113556	36.191112	36.28244271	2139.662751	60.4443605	3985	397367	1696932.857	1246	42539.72793	3270224	29865.38575	117.7815062	1844.661725	371.4097255	30380.4222
2000	1	12	ÁÙ·ÚÊÐ	É½Î÷Ê¡	111.517973	36.08415	36.442329	1727.740723	65.54620701	3380	396827	1377169.409	1155	60925.97957	2971206	14083.9081	47.93293494	825.1179407	233.1416307	19557.4731
2000	1	13	½úÖÐÊÐ	É½Î÷Ê¡	112.376465	37.696495	29.18166667	8596.454291	75.1379996	14492	463654	1383469.227	1485	38483.90866	3256427	35963.73646	164.2693564	2315.664778	239.6188116	35689.0418
2000	1	14	Î¼ÄÏÊÐ	ÉÂÎ÷Ê¡	109.502882	34.499381	23.76777778	6025.151707	77.55048208	8681	221783	1592286.494	1204	28265.25184	5311488	22870.31731	76.13426095	2434.866332	654.1544102	36907.3246
2000	1	15	ÈýÃÅÏ¿ÊÐ	ºÓÄÏÊ¡	111.194099	34.777338	46.50409831	4758.704177	74.16364621	7372	104118	1865380.109	1117	18301.08175	2205869	21890.89794	100.9307482	2181.127007	239.0021529	28181.4813
2000	1	16	Î÷°²ÊÐ	ÉÂÎ÷Ê¡	108.948024	34.263161	55.97791524	8441.444771	76.76344836	2949	827688	6792179.489	3697	91571.28667	7247067	19685.42265	82.68835749	6214.01038	909.8411966	32782.5456
2000	1	17	ÔË³ÇÊÐ	É½Î÷Ê¡	111.003957	35.022778	52.9870105	9287.5	87.7018843	1752	350376	1697578.881	1860	48832.24261	4754001	26455.20166	89.51561632	1611.631706	483.2219405	45499.7094
2000	1	18	ÉÌÂåÊÐ	ÉÂÎ÷Ê¡	109.939776	33.868319	58.27607341	6342.267094	80.83350726	6314	13352	262830.7136	139	3632.843435	1533783	22707.44548	111.3024943	5307.700715	566.4411696	29458.0318
2000	1	19	ÂÀÁºÊÐ	É½Î÷Ê¡	111.134335	37.524366	51.55346868	5023.005063	69.76572551	6844	364718	914659.9408	889	42949.46356	3297307	48976.5644	200.0697231	2937.879423	503.6750788	37368.8484
2000	1	20	¼ÃÔ´ÊÐ	ºÓÄÏÊ¡	112.590047	35.090378	54.04804923	5021.959664	81.86366148	7863	94274	587381.73	512	6026.0826	629879	3947.595282	15.51239556	245.4335751	43.91618035	4521.8796
2000	1	21	½ú³ÇÊÐ	É½Î÷Ê¡	112.851274	35.497553	43.24977292	5650.181521	78.52204356	4266	299904	1448173.375	641	30509.47703	2176365	22272.0527	89.04616123	1040.611067	211.9431654	21228.2108
2000	1	22	ÂåÑôÊÐ	ºÓÄÏÊ¡	112.434468	34.663041	41.00694303	4560.9572	68.15794658	12783	438263	4664013.131	2489	43132.62002	6490448	32341.4173	131.5167074	2169.502598	419.1295612	41452.2853
2000	1	23	ÄÏÑôÊÐ	ºÓÄÏÊ¡	112.540918	32.999082	49.84493248	5788.919521	83.71829087	8249	881854	6522300.444	2630	27337.46849	10966197	49969.70048	184.5776403	2578.553773	1957.857912	78286.6846
2000	1	24	°×ÒøÊÐ	¸ÊËàÊ¡	104.173606	36.54568	36.16563358	4962.264386	65.79923122	4061	58593	685916.622	472	12534.55911	1126639	25444.51939	134.72815	1001.881735	60.84109384	23933.6924
2000	1	25	À¼ÖÝÊÐ	¸ÊËàÊ¡	103.823557	36.058039	61.9181605	7566.712709	84.27710005	4940	318887	2905144.439	1818	65271.52494	2919741	24397.41687	119.0024706	2229.559932	189.2694336	25455.901
2000	1	26	ÁÙÏÄ»Ø×å×ÔÖÎÖÝ	¸ÊËàÊ¡	103.2122006	35.599446	30.47250023	3415.369845	59.37633104	10634	38039	262141.2319	205	2886.378455	1234294	10128.44539	46.5536529	2455.5995	248.1340503	13281.1828
2000	1	27	Î÷ÄþÊÐ	Çàº£Ê¡	101.778916	36.623178	44.10066728	6286.414069	74.49452662	9576	131636	914083.5869	847	25398.88739	1846352	15076.3508	81.72604489	4173.484961	778.2159715	21705.0681
2000	1	28	º£±±²Ø×å×ÔÖÎÖÝ	Çàº£Ê¡	100.901059	36.959435	39.20453008	3670.484059	62.48224239	7799	3402	21081.46986	33	257.6263577	41586	7007.361686	60.44758856	1497.272972	548.5034341	20812.7524
2000	1	29	º£ÄÏ²Ø×å×ÔÖÎÖÝ	Çàº£Ê¡	100.619542	36.280353	44.24822603	6786.669113	74.9979155	5950	10107	103660.8537	105	1157.387346	303440	39416.92288	330.7718979	9830.633614	2260.980041	91805.2904
2000	1	30	º£¶«ÊÐ	Çàº£Ê¡	102.10327	36.502916	57.02830218	10863.95477	89.41737131	13404	53458	425954.0357	184	4998.820042	1523132	25514.9561	139.8698845	7585.997527	774.4908803	28160.8181
2000	1	31	»ÆÄÏ²Ø×å×ÔÖÎÖÝ	Çàº£Ê¡	102.019988	35.517744	32.93014203	6457.914625	57.62857952	11553	11171	96001.26806	29	810.1999296	130637	9574.527204	63.46654333	4010.906155	626.0398904	9474.2497
2000	1	32	ÐÃÖÝÊÐ	É½Î÷Ê¡	112.733538	38.41769	31.38950054	4536.364783	63.34310284	9358	359006	792336.575	1200	26203.45603	3026232	56838.60395	253.8765971	4372.564077	360.7343166	49550.3246
2000	1	33	Ì«Ô­ÊÐ	É½Î÷Ê¡	112.549248	37.857014	69.76222799	9377.196693	85.66922268	9399	543379	3429547.737	4262	95528.16888	3042563	15466.47749	62.10134419	656.3983861	68.87389523	18536.1589
2000	1	34	ÑôÈªÊÐ	É½Î÷Ê¡	113.583285	37.861188	52.65550524	11648.4762	78.8939199	3861	154765	943847.0817	1220	17346.53403	1313444	10354.46958	49.35645125	546.0140728	31.11047136	10184.616
2000	1	35	¶õ¶û¶àË¹ÊÐ	ÄÚÃÉ¹Å×ÔÖÎÇø	109.99029	39.817179	56.32940285	6822.465617	73.94488943	1747	230554	1615072.974	1058	23836.19456	1336987	122748.4813	1129.422329	1561.357772	4696.56749	283086.9153
2000	1	36	ºôºÍºÆÌØÊÐ	ÄÚÃÉ¹Å×ÔÖÎÇø	111.670801	40.818311	64.5959628	9382	73.48783183	1112	284434	1661170.833	2230	62538.47662	2155196	35834.15537	153.8565297	837.0521833	161.4149959	30848.7372
2000	1	37	ÐÏÌ¨ÊÐ	ºÓ±±Ê¡	114.508851	37.0682	33.12712306	5287.6	76.2121782	2134	1574697	3991726.895	2210	50546.21552	6693432	21705.22796	68.74267605	502.5929147	283.2678274	25875.4383
2000	1	38	ºªµ¦ÊÐ	ºÓ±±Ê¡	114.490686	36.612273	54.49048512	8680.81604	79.29726975	3030	1629680	5483636.372	3187	90553.98606	8467632	19731.00342	60.26805294	984.2337349	408.6942797	31595.255
2000	1	39	±õÖÝÊÐ	É½¶«Ê¡	118.016974	37.383542	43.718414	3004.333333	68.67569023	1307	532030	2670796.595	1397	35536.41308	3934637	12919.89932	36.94414555	55.93858491	963.6173818	36709.1938
2000	1	40	¼ÃÄÏÊÐ	É½¶«Ê¡	117.000923	36.675807	61.340477	8564.333333	86.5488654	320	1320927	10618799.35	5169	109436.2574	7288159	18077.26233	48.69829549	787.4502788	1161.520447	23443.9675
2000	1	41	Î«·»ÊÐ	É½¶«Ê¡	119.107078	36.70925	32.39413323	2838.924706	76.89831787	2149	949977	7215177.531	4667	78526.24038	9113829	25312.79577	66.9331739	692.7660165	3989.380854	67194.27
2000	1	42	¶«ÓªÊÐ	É½¶«Ê¡	118.5816	37.44875	69.84055933	3586.619862	65.09592643	984	681401	3887458.949	2347	67480.52365	1805803	10452.06429	43.89587009	14.03078038	848.3486793	42507.6232
2000	1	43	×Í²©ÊÐ	É½¶«Ê¡	118.047648	36.814939	28.55106915	8725.3875	81.9577564	468	456098	6277976.852	4511	61337.12293	4235504	10725.12939	32.59004621	795.370907	1078.630327	19701.7107
2000	1	44	µÂÖÝÊÐ	É½¶«Ê¡	116.307428	37.453968	60.7893255	8687.381836	87.53485959	7834	1670081	3553650.243	2564	48980.00938	5724876	15873.7459	37.63988921	7.978441351	596.0906427	20895.844
2000	1	45	Ì©°²ÊÐ	É½¶«Ê¡	117.129063	36.194968	52.01392994	5602.811562	77.59675106	5479	530959	4041801.527	2129	35524.33324	5848442	12865.11797	34.45461567	517.0855871	1074.50981	20541.0567
2000	1	46	ÁÙÒÊÊÐ	É½¶«Ê¡	118.326443	35.065282	45.47753371	5410.494038	71.05609184	7586	1220417	5549767.324	6160	56588.973	10460910	28645.71842	78.16007026	1356.393658	4072.462554	45671.7944
2000	1	47	ÁÄ³ÇÊÐ	É½¶«Ê¡	115.980367	36.456013	54.8498362	12792.4891	59.43158966	4185	1083760	2463885.08	2029	38386.95115	5827365	13034.22942	29.11727554	6.889539602	584.3133897	19704.8607
2000	1	48	¼ÃÄþÊÐ	É½¶«Ê¡	116.587245	35.415393	41.60728778	1880.175965	51.47378982	10987	800335	5766910.908	2999	49270.48225	8096622	17075.36368	50.22405498	222.7256154	1406.534062	39648.244
2000	1	49	å§ÑôÊÐ	ºÓÄÏÊ¡	115.041299	35.768234	59.19011091	10186.52303	84.92889201	13562	511467	2425928.978	1564	28737.96272	3508570	6342.302785	13.96780048	3.32237849	309.4310145	11914.8028
2000	1	50	ÉÌÇðÊÐ	ºÓÄÏÊ¡	115.650497	34.437054	54.41114399	5755.262184	71.18211265	14650	698000	3967513.304	2255	20779.31391	7958217	14893.31782	31.2642048	11.55980718	1410.664241	28829.8297
2000	1	51	ËÞÖÝÊÐ	°²»ÕÊ¡	116.984084	33.633891	42.07949406	4148.385097	61.5337319	8316	618642	2972967.205	1676	11183.43463	5476637	14529.60668	32.80447983	80.14279404	1371.062308	28819.9016
2000	1	52	Ôæ×¯ÊÐ	É½¶«Ê¡	117.55603	34.86391	40.95725674	4736.803951	84.53634558	13206	470036	2490056.427	2146	22446.4578	3605445	7164.638072	21.69603455	398.9084182	762.5665579	17057.7813
2000	1	53	ºÊÔóÊÐ	É½¶«Ê¡	115.469381	35.246531	61.02551199	20067.29925	83.42244276	13893	930854	2141481.066	2469	32480.80481	8896405	17713.36744	38.83821673	12.26941686	1307.659544	35116.7182
2000	1	54	ÑÌÌ¨ÊÐ	É½¶«Ê¡	121.391382	37.539297	54.23697318	6791.541897	78.3794527	4271	782584	8572270.712	4706	99226.93815	7022815	24987.08301	78.60192447	1122.826253	3528.77244	56383.2178
2000	1	55	ÈÕÕÕÊÐ	É½¶«Ê¡	119.461208	35.428588	59.42157677	5122.131747	72.09973068	9761	324383	2082089.981	1741	21976.44047	2881418	9418.070418	23.57113649	339.2203057	1674.17092	16845.0529
2000	1	56	ÇàµºÊÐ	É½¶«Ê¡	120.38773	36.06671	57.54241325	16061.28395	73.37312273	5700	1155045	11214428.6	6153	158020.3194	7429686	17843.59877	47.09087701	493.8610257	3184.236221	48842.8426
2000	1	57	Íþº£ÊÐ	É½¶«Ê¡	122.116394	37.509691	58.41100603	7393.675989	78.57272845	16295	644547	5415454.377	2468	44537.67285	2573042	10023.77208	25.6708715	320.6921021	1947.651822	25028.5616
2000	1	58	°²ÑôÊÐ	ºÓÄÏÊ¡	114.352482	36.103442	56.23873647	12015.09351	79.85299404	15527	584677	3080228.689	2419	40493.37577	5366654	12065.15237	36.00294832	498.5622721	287.7849412	19803.5741
2000	1	59	ÐÂÏçÊÐ	ºÓÄÏÊ¡	113.883991	35.302616	37.32960336	5261.860797	74.38438794	7955	783144	3475081.286	2825	37577.84941	5475236	13334.19451	38.02402991	456.4189866	363.6739225	21266.8052
2000	1	60	¿ª·âÊÐ	ºÓÄÏÊ¡	114.341447	34.797049	65.46905661	8018.358609	80.49824969	8481	476898	2888381.659	1726	20698.99896	4677103	9139.614968	20.4471918	5.513837562	481.9797056	15834.4245
2000	1	61	Ê¯×ìÉ½ÊÐ	ÄþÏÄ»Ø×å×ÔÖÎÇø	106.376173	39.01333	37.31571768	5199.510053	86.32099978	5392	201000	490590.4983	661	13378.60641	695240	7668.828882	40.54274949	322.0139842	5.11450337	9719.4145
2000	1	62	Òø´¨ÊÐ	ÄþÏÄ»Ø×å×ÔÖÎÇø	106.278179	38.46637	46.52938843	3940.919078	81.57800622	9462	170103	1065031.027	1030	31501.1801	1160037	12092.67329	65.56456399	291.8692221	92.6942456	10330.5983
2000	1	63	°üÍ·ÊÐ	ÄÚÃÉ¹Å×ÔÖÎÇø	109.840405	40.658168	50.85119063	4565.960807	84.74916076	7001	465109	2084961.276	916	68197.0687	2093878	53858.86855	364.3506274	612.2016342	206.994648	35413.6342
2000	1	64	Ðí²ýÊÐ	ºÓÄÏÊ¡	113.826063	34.022956	46.175083	2728.076417	77.49013664	7192	839104	3440829.12	1531	19430.1428	4551630	7291.830828	16.72786969	79.40860041	384.4389166	14320.866
2000	1	65	Æ½¶¥É½ÊÐ	ºÓÄÏÊ¡	113.307718	33.735241	71.46598322	16102.13972	88.97389066	12395	874459	3123734.498	2098	24872.18191	4881469	13550.91578	41.79196685	457.1281191	439.6734697	22972.4192
2000	1	66	ÖÜ¿ÚÊÐ	ºÓÄÏÊ¡	114.649653	33.620357	40.22396189	2422.836563	75.77280642	6735	1315860	4671878.131	2489	15065.88725	10323436	16595.89441	35.39556373	11.85391893	1390.072085	34544.893
2000	1	67	äðºÓÊÐ	ºÓÄÏÊ¡	114.026405	33.575855	62.58645025	4134.149988	90.56429918	2403	421944	2004044.793	1128	12876.86699	2438792	3753.168972	8.30563108	2.610246062	254.9784131	11863.4698
2000	1	68	Ö£ÖÝÊÐ	ºÓÄÏÊ¡	113.665412	34.757975	42.73194053	3335.785466	75.37116377	11698	1136688	7686963.519	4243	83504.82196	6173388	12667.93917	33.61922864	314.6387516	321.1165396	21906.837
2000	1	69	ÐÅÑôÊÐ	ºÓÄÏÊ¡	114.075031	32.123274	39.03347478	3466.987555	72.98775745	6313	1001189	3323731.221	1769	12014.3399	7881577	36078.32033	101.442247	895.2193114	2311.862956	56649.5899
2000	1	70	¸·ÑôÊÐ	°²»ÕÊ¡	115.819729	32.896969	43.00195853	4894.359634	79.40803105	7573	574308	3499374.952	1747	14705.24549	8545084	14070.95444	30.40463159	11.29971778	1462.767194	30331.93
2000	1	71	×¤ÂíµêÊÐ	ºÓÄÏÊ¡	114.024736	32.980169	41.43818115	1897.496286	77.4703069	2785	2010516	3694062.011	1783	11430.09528	8417635	23490.26699	63.60291176	246.3044089	1507.733817	45917.8888
2000	1	72	½¹×÷ÊÐ	ºÓÄÏÊ¡	113.238266	35.23904	54.21563698	3351.235845	82.29429538	1866	439888	2541671.798	1769	25712.39648	3151457	6716.622101	20.33280086	170.2871539	158.6078232	13573.9917
2000	1	73	»´±±ÊÐ	°²»ÕÊ¡	116.794664	33.971707	54.42891672	2729.722972	77.508226	10123	296680	1234411.728	788	12277.42624	1922058	4039.493325	9.307291212	25.73521716	332.1729893	8750.8455
2000	1	74	ÙñÖÝÊÐ	°²»ÕÊ¡	115.782939	33.869338	58.27657987	10613.06638	79.47815536	14596	430780	2562668.738	1571	10148.09323	5118825	11940.05526	26.34066154	9.758817607	1190.489774	23530.4529
2000	1	75	°ö²ºÊÐ	°²»ÕÊ¡	117.36237	32.934037	39.83400748	4078.361578	75.25144447	8309	450820	2450980.339	928	14900.1537	3354930	8742.322579	21.3233089	12.98514689	774.899973	21969.241
2000	1	76	º×±ÚÊÐ	ºÓÄÏÊ¡	114.295444	35.748236	48.50317621	4264.07892	84.61071258	5784	203595	1014271.206	838	9543.856519	1379789	3441.76915	10.63366316	85.14550263	80.09578276	4516.6197
2005	2	1	ÇìÑôÊÐ	¸ÊËàÊ¡	107.638372	35.734218	55.60285714	6228.369793	76.20196499	10902	87253	1454281.56	357	11454.56174	2560525	52853.95965	216.4384677	5339.911267	743.9797674	63611.4949
2005	2	2	ÖÐÎÀÊÐ	ÄþÏÄ»Ø×å×ÔÖÎÇø	105.189568	37.514951	23.175	4605.92007	62.42327134	4384	63766	671768.5842	202	9986.113748	1078581	22072.93039	125.6368648	693.9600135	34.29840513	27249.7014
2005	2	3	Æ½Á¹ÊÐ	¸ÊËàÊ¡	106.684691	35.542797	30.85625	3535.842935	67.72200094	11035	42408	928711.1629	305	8087.633244	1291728	13385.24746	46.16279958	2170.208798	607.0231669	23846.5315
2005	2	4	¶¨Î÷ÊÐ	¸ÊËàÊ¡	104.626294	35.579578	65.9525	12555.05133	83.03937327	7388	44226	510747.7518	443	5034.496401	1863476	19495.28439	85.65846712	3635.530145	979.4261026	24075.7285
2005	2	5	ÌìË®ÊÐ	¸ÊËàÊ¡	105.724998	34.578529	21.468	5170.749574	49.75341093	5489	83045	1430561.063	526	9675.216512	3412274	27005.39712	111.3285869	8677.846873	2306.407654	49276.34
2005	2	6	±¦¼¦ÊÐ	ÉÂÎ÷Ê¡	107.14487	34.369315	62.15686393	12344.25	81.87292185	1861	182187	4046344.426	875	21152.92059	3762737	38627.16094	191.4380445	14303.27151	2705.349101	73269.9942
2005	2	7	ÓÜÁÖÊÐ	ÉÂÎ÷Ê¡	109.741193	38.290162	40.3659517	2650.5	60.9795782	2978	396158	3402674.833	611	60953.68828	3301462	74750.11464	352.134007	2453.254124	517.9903604	68975.0843
2005	2	8	ÏÌÑôÊÐ	ÉÂÎ÷Ê¡	108.705117	34.333439	67.7516442	17901	89.85489064	7356	415853	4389329.876	1470	40664.43247	5243528	18149.48959	58.94979599	2181.565248	1233.992393	35480.4767
2005	2	9	Í­´¨ÊÐ	ÉÂÎ÷Ê¡	108.963122	34.90892	31.50548703	2903	68.8009113	1340	24140	693414.4342	357	6315.558724	835892	8274.817552	32.59189223	988.0471593	269.389022	12991.8586
2005	2	10	ÎâÖÒÊÐ	ÄþÏÄ»Ø×å×ÔÖÎÇø	106.199409	37.986165	43.56109336	6791.8	72.83151874	2864	101457	955087.9909	650	15301.96972	1190897	28938.24455	151.7102078	344.6076885	21.22639254	22567.6049
2005	2	11	³¤ÖÎÊÐ	É½Î÷Ê¡	113.113556	36.191112	36.94699148	6809.125	70.0908674	4908	436749	6095086.622	1400	70323.19232	3310110	29785.1275	117.3003292	2815.665801	952.6843148	41016.2229
2005	2	12	ÁÙ·ÚÊÐ	É½Î÷Ê¡	111.517973	36.08415	36.0579694	3847.571429	74.86586847	3820	441864	3862483.433	1226	66413.05312	3206234	14053.21158	47.78783668	1003.85925	342.5572801	24734.1049
2005	2	13	½úÖÐÊÐ	É½Î÷Ê¡	112.376465	37.696495	37.58861111	14477.88313	80.16838172	14849	523653	1572585.691	1667	57458.67342	3245401	35921.74298	164.5576059	2970.401641	404.1557222	50250.3642
2005	2	14	Î¼ÄÏÊÐ	ÉÂÎ÷Ê¡	109.502882	34.499381	31.97222222	8951.086046	75.56718607	8870	238288	3135862.39	1328	37091.13611	5566478	22799.1745	75.90777505	3348.943249	1101.139366	45729.9959
2005	2	15	ÈýÃÅÏ¿ÊÐ	ºÓÄÏÊ¡	111.194099	34.777338	48.52995597	10315.47562	78.71485139	7944	121621	8226815.795	1201	20547.10964	2296241	21872.6847	100.7964025	4023.306225	1018.501153	34105.005
2005	2	16	Î÷°²ÊÐ	ÉÂÎ÷Ê¡	108.948024	34.263161	60.0474359	18136.69683	84.16149854	3630	964018	9565187.123	4871	141575.1705	7671509	19515.84945	82.38220387	9336.971261	1983.262436	39355.6774
2005	2	17	ÔË³ÇÊÐ	É½Î÷Ê¡	111.003957	35.022778	53.5000702	9287.5	93.0852907	1862	401813	2143160.873	2117	60208.36663	5102346	26394.2092	89.82574004	2399.56589	956.5603111	55435.0336
2005	2	18	ÉÌÂåÊÐ	ÉÂÎ÷Ê¡	109.939776	33.868319	59.87324248	15834.88773	88.37151917	6282	17076	588905.4629	152	3574.278539	1513040	22730.39368	112.3876827	9215.301513	2035.001426	35437.0934
2005	2	19	ÂÀÁºÊÐ	É½Î÷Ê¡	111.134335	37.524366	51.02963509	9841.849567	74.04133023	7667	421180	2822737.524	1022	73116.24461	3530687	48920.89373	200.0436917	2292.069965	257.1873639	55341.2809
2005	2	20	¼ÃÔ´ÊÐ	ºÓÄÏÊ¡	112.590047	35.090378	56.91025002	13246.85025	85.46446436	11505	111506	3397277.977	604	14708.95621	648804	3914.094581	15.67086913	435.7077601	165.1981529	5799.5432
2005	2	21	½ú³ÇÊÐ	É½Î÷Ê¡	112.851274	35.497553	51.63531028	11157.67674	83.10263866	4372	318381	3828960.647	822	35741.36989	2295302	22219.87627	88.57366769	1727.3841	691.4670316	27469.9919
2005	2	22	ÂåÑôÊÐ	ºÓÄÏÊ¡	112.434468	34.663041	43.44006371	9075.935916	73.90816966	13232	528963	21697799.43	3295	65957.82456	6744351	32200.27596	131.4794231	4791.95381	2369.172671	50621.036
2005	2	23	ÄÏÑôÊÐ	ºÓÄÏÊ¡	112.540918	32.999082	51.3677073	12981.53001	84.58699385	8165	1113241	15967570.93	3003	46467.4463	10120882	49840.13425	184.534505	6013.283452	11605.5104	88429.336
2005	2	24	°×ÒøÊÐ	¸ÊËàÊ¡	104.173606	36.54568	34.47714375	11157.73817	76.6430336	4379	67407	1285034.105	541	16093.75118	1245432	25376.80038	135.1558199	818.7519181	31.88340734	25058.8995
2005	2	25	À¼ÖÝÊÐ	¸ÊËàÊ¡	103.823557	36.058039	60.76213743	17103.83857	88.10123858	4793	353113	5548382.765	2209	79499.27399	3297057	24339.47449	118.7358898	2435.376714	256.8708615	27809.4096
2005	2	26	ÁÙÏÄ»Ø×å×ÔÖÎÖÝ	¸ÊËàÊ¡	103.2122006	35.599446	32.17600482	6503.442427	67.30304903	11859	41349	602058.5293	241	4872.127163	1282459	10115.61032	46.54434919	3077.355198	448.0852988	14519.9447
2005	2	27	Î÷ÄþÊÐ	Çàº£Ê¡	101.778916	36.623178	46.0528292	11795.64451	82.43834374	12508	146964	2380779.63	1134	33361.40337	1953113	15023.82843	81.46363584	6151.398835	1642.182387	21467.8473
2005	2	28	º£±±²Ø×å×ÔÖÎÖÝ	Çàº£Ê¡	100.901059	36.959435	42.28070054	7065.708311	69.76206566	7985	3478	53986.4869	33	435.1900517	34069	7008.263945	60.4465032	2277.27988	1081.108537	20493.4927
2005	2	29	º£ÄÏ²Ø×å×ÔÖÎÖÝ	Çàº£Ê¡	100.619542	36.280353	45.86330855	13354.97761	81.61259258	6675	11651	235923.5085	104	1955.824118	282686	39413.52809	331.3326733	15460.97004	4717.957799	95047.26
2005	2	30	º£¶«ÊÐ	Çàº£Ê¡	102.10327	36.502916	60.08817973	22730.03456	91.78474759	19477	60331	796876.3355	190	6750.016386	1468953	25510.83727	139.8075037	10202.20861	1528.500603	30407.2226
2005	2	31	»ÆÄÏ²Ø×å×ÔÖÎÖÝ	Çàº£Ê¡	102.019988	35.517744	36.00940054	6002.624951	62.51651534	12397	12402	177070.8501	28	912.3998705	135574	9581.963937	64.17698626	5507.383354	1152.40299	9816.7812
2005	2	32	ÐÃÖÝÊÐ	É½Î÷Ê¡	112.733538	38.41769	32.9410863	6914.156303	63.01447935	9954	403318	3671963.863	1252	37229.95992	3110513	56795.74614	254.588506	4794.477001	352.811228	66303.3013
2005	2	33	Ì«Ô­ÊÐ	É½Î÷Ê¡	112.549248	37.857014	72.1235279	28898.23385	91.97298321	9686	618121	7288349.553	4481	112916.8871	3524283	15426.75305	61.67118447	698.5799952	76.56767061	24285.7348
2005	2	34	ÑôÈªÊÐ	É½Î÷Ê¡	113.583285	37.861188	57.1202698	46749.38646	88.29585856	4889	172195	3583569.984	1304	22571.56241	1346107	10329.80201	49.09110683	731.0498487	63.40299708	14083.1577
2005	2	35	¶õ¶û¶àË¹ÊÐ	ÄÚÃÉ¹Å×ÔÖÎÇø	109.99029	39.817179	60.92831855	26279.20932	86.58559494	7271	261815	6042966.092	1669	50980.57761	1450921	121178.2144	1126.558576	794.550265	286.7190919	308805.8189
2005	2	36	ºôºÍºÆÌØÊÐ	ÄÚÃÉ¹Å×ÔÖÎÇø	111.670801	40.818311	71.147251	13057	91.1758159	1823	359070	6254941.147	2750	80564.55185	2540468	35754.80604	154.0393313	633.9093906	63.98703981	37972.5426
2005	2	37	ÐÏÌ¨ÊÐ	ºÓ±±Ê¡	114.508851	37.0682	40.31149776	7915.8	80.93896262	2604	1705904	6627388.821	2787	61591.94239	6999063	21621.64454	68.17250485	742.4075334	719.8537337	32108.8553
2005	2	38	ºªµ¦ÊÐ	ºÓ±±Ê¡	114.490686	36.612273	55.56425527	19877.61278	89.04394435	3798	1752631	29885989.57	3986	96995.20428	8827236	19571.1441	59.21520911	1612.35594	1138.582539	37449.3952
2005	2	39	±õÖÝÊÐ	É½¶«Ê¡	118.016974	37.383542	44.38071463	6732.333333	76.2925151	1872	660144	15062440.84	2114	64381.36183	3773781	12830.03576	33.79041393	72.21080704	1382.50813	41355.5012
2005	2	40	¼ÃÄÏÊÐ	É½¶«Ê¡	117.000923	36.675807	66.8960325	17426	90.7665716	185	1637339	33362318.36	6012	166345.8247	7626637	17899.5165	47.62727139	1222.287325	2599.39538	31127.292
2005	2	41	Î«·»ÊÐ	É½¶«Ê¡	119.107078	36.70925	32.46485518	5189.333333	79.82461275	1802	1448750	30902663.3	6127	146419.4172	9012947	24998.28333	64.40757559	834.9707413	5306.029022	73177.1737
2005	2	42	¶«ÓªÊÐ	É½¶«Ê¡	118.5816	37.44875	70.8248898	7242.666667	71.130787	797	797555	20059411.29	2453	110549.1152	1910717	10745.20277	37.26881013	11.56135806	1093.082096	44490.8094
2005	2	43	×Í²©ÊÐ	É½¶«Ê¡	118.047648	36.814939	31.55827635	14487.5	82.3655018	197	635546	28274219.77	5375	116575.6577	4324060	10628.52346	31.9269372	1039.648479	1646.681437	23223.1973
2005	2	44	µÂÖÝÊÐ	É½¶«Ê¡	116.307428	37.453968	61.37017634	13191.64354	92.49400367	8869	1957792	17076917.49	4077	64179.46421	5595632	15696.96451	36.69260696	12.59242154	1382.457239	28500.9719
2005	2	45	Ì©°²ÊÐ	É½¶«Ê¡	117.129063	36.194968	53.44903893	15916.56919	80.12495953	6766	704517	21541527.56	2583	55654.37753	5573000	12766.07013	33.92988766	841.5844395	2643.99366	26174.3033
2005	2	46	ÁÙÒÊÊÐ	É½¶«Ê¡	118.326443	35.065282	46.84949168	14551.49532	82.40755115	9258	1628549	24088432.43	7117	105056.8478	10502163	28510.56659	77.57965019	1982.255966	8148.615665	52874.4029
2005	2	47	ÁÄ³ÇÊÐ	É½¶«Ê¡	115.980367	36.456013	55.70882668	23031.71048	78.21024034	6040	1487741	15981488.76	3305	48555.19017	5667727	12858.53698	28.18835585	10.64251046	1273.452472	25867.3414
2005	2	48	¼ÃÄþÊÐ	É½¶«Ê¡	116.587245	35.415393	43.26630759	5117.963793	62.46149914	11811	1054505	24243027.15	3757	76919.28685	8108298	16932.58668	49.69372735	362.065509	3360.151986	43632.6816
2005	2	49	å§ÑôÊÐ	ºÓÄÏÊ¡	115.041299	35.768234	60.86477522	28381.82236	88.95630163	22059	583338	7620883.619	1887	26789.48942	3700819	6298.071302	13.74727409	5.793900753	780.332354	14526.2189
2005	2	50	ÉÌÇðÊÐ	ºÓÄÏÊ¡	115.650497	34.437054	53.66602834	13970.55375	79.21618316	18792	855238	10766456.12	2915	34253.16577	8177729	14789.9494	30.73332696	24.99413954	4950.077524	29361.4557
2005	2	51	ËÞÖÝÊÐ	°²»ÕÊ¡	116.984084	33.633891	44.00997133	11780.65735	77.17368936	9281	784158	3282087.689	1893	15433.08969	5732713	14493.62841	32.6039087	150.8448231	4188.667146	29248.8852
2005	2	52	Ôæ×¯ÊÐ	É½¶«Ê¡	117.55603	34.86391	41.87205069	12221.76514	85.97401448	19772	571534	13274035.41	2818	39817.57117	3756612	7094.047605	21.26173024	638.9306241	1768.841732	18428.442
2005	2	53	ºÊÔóÊÐ	É½¶«Ê¡	115.469381	35.246531	63.62153093	50627.07863	91.57428752	25244	1082363	12331620.56	3280	41382.45276	8650335	17551.21328	38.03857862	21.90797452	3532.909343	40470.0435
2005	2	54	ÑÌÌ¨ÊÐ	É½¶«Ê¡	121.391382	37.539297	50.62095868	18221.15367	74.17750393	4870	1101789	39653001.1	6449	155963.9018	6998674	24755.9974	76.98644739	1227.811289	4392.647595	60463.2976
2005	2	55	ÈÕÕÕÊÐ	É½¶«Ê¡	119.461208	35.428588	61.27315408	14636.94832	76.63215772	13413	432397	9794530.584	2447	46197.54071	2823147	9343.615835	23.22643615	456.4424686	2853.733666	18534.465
2005	2	56	ÇàµºÊÐ	É½¶«Ê¡	120.38773	36.06671	66.78331115	35687.77365	80.6147736	10986	1437776	41375944.86	8743	233909.4583	7830818	17481.68614	44.93861916	584.8924252	4302.310339	52266.2789
2005	2	57	Íþº£ÊÐ	É½¶«Ê¡	122.116394	37.509691	56.66744815	17026.74634	84.08311028	22883	730442	17434130.51	2806	72147.24203	2710277	9952.82795	25.31658878	358.4366362	2462.092641	26131.6457
2005	2	58	°²ÑôÊÐ	ºÓÄÏÊ¡	114.352482	36.103442	59.24639429	26864.83439	86.90494617	18716	657046	12776282.95	3059	50309.31978	5462540	12023.06538	35.61791325	944.6872794	943.1909032	24148.0021
2005	2	59	ÐÂÏçÊÐ	ºÓÄÏÊ¡	113.883991	35.302616	37.6900477	12650.30508	84.76163878	8963	893929	11803216.64	3613	60517.65675	5765759	13193.11798	37.30474539	883.9948678	1294.699304	26064.4961
2005	2	60	¿ª·âÊÐ	ºÓÄÏÊ¡	114.341447	34.797049	65.16862171	20178.74863	89.05433949	14031	572970	8118542.405	2098	26661.59261	4822364	9098.475382	20.23082673	11.98934753	1880.86587	18240.5226
2005	2	61	Ê¯×ìÉ½ÊÐ	ÄþÏÄ»Ø×å×ÔÖÎÇø	106.376173	39.01333	44.42116097	10406.39352	92.38802217	4707	229705	1074585.025	730	20993.31364	707652	7620.384967	40.19352892	177.4004467	0.398273514	10584.9363
2005	2	62	Òø´¨ÊÐ	ÄþÏÄ»Ø×å×ÔÖÎÇø	106.278179	38.46637	49.34285403	9937.464683	86.33797034	10234	255920	2827947.643	1808	65599.29658	1464053	11983.88081	66.02117823	159.0808245	0.873026088	12342.4324
2005	2	63	°üÍ·ÊÐ	ÄÚÃÉ¹Å×ÔÖÎÇø	109.840405	40.658168	52.09312205	12734.50404	93.6631931	6644	568747	7265234.319	1600	88054.81898	2378806	53898.28123	364.6047901	338.4687273	21.26644927	45023.0518
2005	2	64	Ðí²ýÊÐ	ºÓÄÏÊ¡	113.826063	34.022956	49.21317341	9606.895038	89.87352357	7180	880038	12674731.51	2265	28816.77514	4373709	7212.647564	16.31988084	183.7487697	1865.271996	16432.9658
2005	2	65	Æ½¶¥É½ÊÐ	ºÓÄÏÊ¡	113.307718	33.735241	73.75547976	21558.88433	92.21490332	14123	889969	12749472.15	2803	38481.71103	5076921	13475.33425	41.51150075	1136.920134	2679.786537	27025.8442
2005	2	66	ÖÜ¿ÚÊÐ	ºÓÄÏÊ¡	114.649653	33.620357	42.04958751	5856.654691	85.33222529	7054	1417374	11419630.34	3291	25166.74177	10220523	16498.0945	34.8856236	31.17433596	6694.884241	34181.6464
2005	2	67	äðºÓÊÐ	ºÓÄÏÊ¡	114.026405	33.575855	62.196668	10116.88818	95.9632428	2029	443359	6551481.631	1344	17996.97054	2406636	3730.679132	8.177548233	7.314183174	1414.359474	12306.6983
2005	2	68	Ö£ÖÝÊÐ	ºÓÄÏÊ¡	113.665412	34.757975	41.80390025	8133.612215	83.93899902	12607	1296211	35151098.09	6530	150051.6693	6988268	12327.66378	32.37017212	698.9461899	1613.360028	26360.9841
2005	2	69	ÐÅÑôÊÐ	ºÓÄÏÊ¡	114.075031	32.123274	41.26106356	9396.586646	85.25170768	6108	1056967	10312066.05	2081	22274.34454	6966485	35926.94253	101.3350175	2541.606679	14869.47065	51282.4418
2005	2	70	¸·ÑôÊÐ	°²»ÕÊ¡	115.819729	32.896969	49.10445759	10700.74182	78.15609746	8639	653697	3285554.699	2042	20857.15789	8451563	14033.78606	30.199255	29.04249527	6621.209023	27275.1391
2005	2	71	×¤ÂíµêÊÐ	ºÓÄÏÊ¡	114.024736	32.980169	45.0696829	4409.603008	81.95367863	2498	2063238	10020128.38	2106	20653.24658	7977077	23424.83478	63.25095451	750.5202858	10010.06684	44934.6482
2005	2	72	½¹×÷ÊÐ	ºÓÄÏÊ¡	113.238266	35.23904	54.20665303	8274.576213	82.84199228	1997	501301	11650696.69	2119	37480.68333	3368776	6665.429019	20.05483148	293.1581288	504.6973719	15175.8928
2005	2	73	»´±±ÊÐ	°²»ÕÊ¡	116.794664	33.971707	55.61141568	6231.715619	77.4649699	10602	328785	1979007.16	1016	17436.65999	2067965	4013.963807	9.163040757	49.71065038	1145.173158	8372.3957
2005	2	74	ÙñÖÝÊÐ	°²»ÕÊ¡	115.782939	33.869338	60.45299143	17358.81096	84.15929061	16992	490091	2619600.73	1630	11695.53329	5287696	11929.17652	26.25133243	22.13558926	4601.484353	21950.407
2005	2	75	°ö²ºÊÐ	°²»ÕÊ¡	117.36237	32.934037	44.02196824	8348.176192	73.55809454	9345	572834	3066346.556	928	18265.09845	3501106	8733.12619	21.25885939	26.77354181	2711.010309	21278.765
2005	2	76	º×±ÚÊÐ	ºÓÄÏÊ¡	114.295444	35.748236	45.08852923	9557.970495	83.53152416	7568	223869	4105553.812	989	12856.47121	1490746	3422.839837	10.48534283	171.8851958	284.8379692	5952.7125
2010	3	1	ÇìÑôÊÐ	¸ÊËàÊ¡	107.638372	35.734218	55.64714286	14086.84843	79.28014499	16680	96616	3481647.642	571	26618.898	2601485	52795.92156	218.9189819	7395.434157	1539.382128	60051.7929
2010	3	2	ÖÐÎÀÊÐ	ÄþÏÄ»Ø×å×ÔÖÎÇø	105.189568	37.514951	27.6825	8962.717163	72.5128256	7731	87769	1682658.625	378	21037.64145	1098312	22076.31087	122.3596382	964.0251017	124.8910077	24608.7066
2010	3	3	Æ½Á¹ÊÐ	¸ÊËàÊ¡	106.684691	35.542797	34.2875	9345.958899	71.89884568	18247	52256	1882028.654	418	14991.03787	1317310	13427.02689	51.95426342	2649.35141	829.8079823	22338.06
2010	3	4	¶¨Î÷ÊÐ	¸ÊËàÊ¡	104.626294	35.579578	62.9775	25519.56797	87.77184625	6796	53975	1095663.11	613	14840.27263	1896642	19502.04714	85.22666893	3440.423858	806.1323733	22005.8431
2010	3	5	ÌìË®ÊÐ	¸ÊËàÊ¡	105.724998	34.578529	29.276	10173.39443	63.54228631	8556	103298	3031332.502	633	20552.59707	3466633	27011.70457	110.9485257	8452.85018	2222.832054	43259.8302
2010	3	6	±¦¼¦ÊÐ	ÉÂÎ÷Ê¡	107.14487	34.369315	63.7243446	25891	84.5215284	2594	222087	8218707.012	1161	42995.16473	3822241	38606.31382	190.0381159	14996.29116	3327.9272	68768.6894
2010	3	7	ÓÜÁÖÊÐ	ÉÂÎ÷Ê¡	109.741193	38.290162	42.31267718	6097.5	68.61597078	4352	452352	11329746.84	1250	135571.5365	3361227	74963.33504	352.898237	4337.629545	2459.740863	62070.5256
2010	3	8	ÏÌÑôÊÐ	ÉÂÎ÷Ê¡	108.705117	34.333439	70.86627554	30461	92.25940838	9094	478197	11120225.55	1919	76050.44624	5348377	18010.77143	57.71218507	2508.02008	1807.573444	32007.6111
2010	3	9	Í­´¨ÊÐ	ÉÂÎ÷Ê¡	108.963122	34.90892	37.208779	5848	71.33743523	2352	24164	1864687.392	410	12589.29957	849293	8254.965963	32.44260813	1132.447194	402.216669	11419.2016
2010	3	10	ÎâÖÒÊÐ	ÄþÏÄ»Ø×å×ÔÖÎÇø	106.199409	37.986165	49.1886109	15039.4	76.27411088	4530	128617	2472922.982	919	40002.10553	1214155	29063.7596	148.734367	588.036541	314.976308	19599.6046
2010	3	11	³¤ÖÎÊÐ	É½Î÷Ê¡	113.113556	36.191112	35.52392616	18651.4375	79.19166758	6603	485014	8680006.335	3530	89355.6526	3366250	29423.86325	115.2623059	2969.028086	1378.520688	35719.9376
2010	3	12	ÁÙ·ÚÊÐ	É½Î÷Ê¡	111.517973	36.08415	38.52212234	8762	73.2246484	5514	500024	6951313.01	2055	64165.19782	3265876	14031.85354	45.60209218	948.6718548	471.1509342	22804.6162
2010	3	13	½úÖÐÊÐ	É½Î÷Ê¡	112.376465	37.696495	45.99722222	25604.77116	80.34811585	23991	621758	7668048.038	4057	87250.72119	3293300	35173.9311	159.7422236	3643.877765	981.0488261	41349.8823
2010	3	14	Î¼ÄÏÊÐ	ÉÂÎ÷Ê¡	109.502882	34.499381	40.23222222	14811.09438	76.35682274	14685	271202	8001296.196	1535	65288.90801	5658214	22717.54068	74.50822016	3588.088706	1384.696803	41663.6921
2010	3	15	ÈýÃÅÏ¿ÊÐ	ºÓÄÏÊ¡	111.194099	34.777338	53.25183217	27075.64891	85.44355036	12584	146644	8217854.978	1657	35480.9478	2335623	21815.48836	97.74207722	3830.390982	1088.979252	31628.9418
2010	3	16	Î÷°²ÊÐ	ÉÂÎ÷Ê¡	108.948024	34.263161	61.59549148	40110.9306	88.27791784	4954	1161316	17815936.79	6264	216586.5755	7799362	19227.01398	80.35816656	9943.973617	2530.107068	37632.1019
2010	3	17	ÔË³ÇÊÐ	É½Î÷Ê¡	111.003957	35.022778	63.4649517	50497.05882	95.3433514	2354	467471	8385008.272	2453	72372.19407	5196637	26287.352	88.43221159	2362.601833	1026.531573	50432.2248
2010	3	18	ÉÌÂåÊÐ	ÉÂÎ÷Ê¡	109.939776	33.868319	62.31710701	34797.09405	91.63670365	9419	26537	1795123.836	244	9683.121203	1539159	22738.3593	111.1799016	9645.592465	2400.782468	34358.2959
2010	3	19	ÂÀÁºÊÐ	É½Î÷Ê¡	111.134335	37.524366	56.66640646	21256.62607	80.41081234	9726	499259	7603146.29	3122	101850.1855	3599173	47852.57048	195.7694952	3246.1214	923.2845086	47593.3948
2010	3	20	¼ÃÔ´ÊÐ	ºÓÄÏÊ¡	112.590047	35.090378	61.16549279	29152.97544	87.68860496	16594	128558	3343473.192	615	17266.22425	660118	3906.804742	15.64407973	424.4885926	158.0501812	5310.0602
2010	3	21	½ú³ÇÊÐ	É½Î÷Ê¡	112.851274	35.497553	52.93311018	25246.81429	87.3837394	5926	346564	6717445.363	1734	51335.90107	2335854	21777.79626	84.8489704	1682.807576	887.2080021	25096.7583
2010	3	22	ÂåÑôÊÐ	ºÓÄÏÊ¡	112.434468	34.663041	43.91843469	17530.64725	79.4828112	17333	621967	21636283.66	5803	98551.73481	6855409	31739.75948	130.0651145	4261.232707	2103.845554	46894.8597
2010	3	23	ÄÏÑôÊÐ	ºÓÄÏÊ¡	112.540918	32.999082	54.09379452	29800.99604	89.29213889	13285	1313199	15950131.65	3738	69319.27526	10299121	50104.23376	186.196499	5287.196635	8839.607187	91752.3964
2010	3	24	°×ÒøÊÐ	¸ÊËàÊ¡	104.173606	36.54568	42.59081482	18830.75252	83.98106138	6744	82639	2676934.465	702	26111.31129	1267067	25261.82269	135.2149568	971.6109354	58.80225727	22142.5207
2010	3	25	À¼ÖÝÊÐ	¸ÊËàÊ¡	103.823557	36.058039	62.75579487	41117.46409	90.11524645	6540	399619	6877304.502	2398	107689.2175	3356099	24276.76277	118.8153952	2334.015784	215.2634215	24491.4874
2010	3	26	ÁÙÏÄ»Ø×å×ÔÖÎÖÝ	¸ÊËàÊ¡	103.2122006	35.599446	39.02351394	13259.33146	73.77432377	17816	49229	967318.5323	328	10828.95917	1302077	10040.28148	45.78248941	2739.190617	326.2043911	13997.8249
2010	3	27	Î÷ÄþÊÐ	Çàº£Ê¡	101.778916	36.623178	51.40250398	25553.77372	84.89113529	16818	176207	4649190.994	1252	57353.78915	1987032	15017.69924	81.14149726	5350.094348	1171.607443	22549.9279
2010	3	28	º£±±²Ø×å×ÔÖÎÖÝ	Çàº£Ê¡	100.901059	36.959435	47.1706669	15087.142	73.76843146	10873	3725	190587.4638	12	1008.342858	34506	7102.845823	59.46854562	2024.87028	829.1080966	21355.8689
2010	3	29	º£ÄÏ²Ø×å×ÔÖÎÖÝ	Çàº£Ê¡	100.619542	36.280353	48.98907943	27028.69477	86.45211073	10420	15971	540755.301	102	3900.952175	287623	40807.8224	331.0631326	12067.59066	3031.452547	97443.5769
2010	3	30	º£¶«ÊÐ	Çàº£Ê¡	102.10327	36.502916	66.47321328	45609.15117	93.95204392	24875	73847	1797283.701	215	16547.42722	1498269	25523.94058	139.7088358	8870.606772	1015.284852	30485.918
2010	3	31	»ÆÄÏ²Ø×å×ÔÖÎÖÝ	Çàº£Ê¡	102.019988	35.517744	41.71141713	11199.14709	68.25323795	19392	14095	311372.5669	36	1524.091444	138613	10078.21587	64.99647067	4148.081979	666.2438593	10680.2084
2010	3	32	ÐÃÖÝÊÐ	É½Î÷Ê¡	112.733538	38.41769	33.4548666	13296.36805	69.90925023	17544	477181	4491928.84	2278	57755.3741	3163456	56120.66795	249.1927103	6757.815416	1219.732907	57461.8461
2010	3	33	Ì«Ô­ÊÐ	É½Î÷Ê¡	112.549248	37.857014	77.48602846	88448.45027	94.93420834	11864	707870	12350219.84	5914	145562.7372	3583920	15192.9763	58.49678605	920.8246844	288.2977422	20627.1162
2010	3	34	ÑôÈªÊÐ	É½Î÷Ê¡	113.583285	37.861188	73.29873931	166153.6963	93.25797477	7700	216510	2323829.206	1756	36185.60345	1369271	10060.34091	45.24540609	908.5825283	186.7650384	11073.8806
2010	3	35	¶õ¶û¶àË¹ÊÐ	ÄÚÃÉ¹Å×ÔÖÎÇø	109.99029	39.817179	64.05578406	63873.40436	91.43403485	9230	315328	24149307.33	2258	170661.1669	1474659	124091.9276	1107.542696	1506.301742	3943.743563	288131.003
2010	3	36	ºôºÍºÆÌØÊÐ	ÄÚÃÉ¹Å×ÔÖÎÇø	111.670801	40.818311	76.41131093	44553.1	92.84969257	2666	437130	13543459.93	2921	130334.5921	2584963	35839.92015	152.9367288	1269.043292	455.1739407	28995.5106
2010	3	37	ÐÏÌ¨ÊÐ	ºÓ±±Ê¡	114.508851	37.0682	46.80069382	16688.6	79.35079788	3842	1854674	11183528.49	5041	94167.01663	7124521	20522.62002	62.29300354	859.5346406	1412.213272	29138.7109
2010	3	38	ºªµ¦ÊÐ	ºÓ±±Ê¡	114.490686	36.612273	57.99831708	661869.0083	91.7492903	3346	1908583	22372715.15	7991	149234.9199	8971271	18869.19202	54.26024298	1727.323143	1679.771286	34376.5973
2010	3	39	±õÖÝÊÐ	É½¶«Ê¡	118.016974	37.383542	47.4447839	16018.33333	77.3055901	2542	863248	14984304.02	6723	104549.2125	3842229	12932.2399	30.16099403	60.72451589	1468.365522	38930.0854
2010	3	40	¼ÃÄÏÊÐ	É½¶«Ê¡	117.000923	36.675807	83.5626992	26356	95.2813238	429	1980529	33334375.56	14780	231664.9636	7746296	16789.35772	38.92843222	1008.695403	2791.573536	26697.4204
2010	3	41	Î«·»ÊÐ	É½¶«Ê¡	119.107078	36.70925	38.11816992	11623.66667	79.27190928	2643	1863102	31109523.15	15101	235545.994	9165731	24609.1345	67.25232977	709.8299637	4451.266065	68395.7029
2010	3	42	¶«ÓªÊÐ	É½¶«Ê¡	118.5816	37.44875	72.1138231	15616	73.5809411	1168	909333	20088179.89	7793	132275.7627	1944461	9861.194106	30.29550962	7.121454145	1273.576194	42883.7432
2010	3	43	×Í²©ÊÐ	É½¶«Ê¡	118.047648	36.814939	42.39160965	23953	84.47420985	305	802986	28216257.25	8902	137982.0955	4403614	10189.03307	29.34749995	887.2808808	1630.827031	21026.095
2010	3	44	µÂÖÝÊÐ	É½¶«Ê¡	116.307428	37.453968	72.12207897	35048.45365	93.99573574	11755	2179812	17061175.8	6593	88391.61084	5695444	16244.4518	37.77517844	11.42199336	1459.2795	24956.6198
2010	3	45	Ì©°²ÊÐ	É½¶«Ê¡	117.129063	36.194968	53.6631469	36404.48872	85.38432456	14131	863129	21543467.2	6373	72611.86955	5668070	12273.33791	30.95740398	656.5473825	2128.982285	23571.4292
2010	3	46	ÁÙÒÊÊÐ	É½¶«Ê¡	118.326443	35.065282	46.981451	29093.45527	87.37318243	14995	1943328	24165045.02	16218	176850.0868	10681488	27222.74459	67.91327327	1291.105248	5081.250145	49707.3755
2010	3	47	ÁÄ³ÇÊÐ	É½¶«Ê¡	115.980367	36.456013	64.03204788	66753.16223	86.18210318	7548	1733929	15953394.9	6562	69662.77725	5757366	12292.77511	25.45073373	10.23456867	1673.964441	22401.3946
2010	3	48	¼ÃÄþÊÐ	É½¶«Ê¡	116.587245	35.415393	46.40216124	12799.37202	79.0741941	21640	1297813	24290140.36	7892	131776.1504	8248486	16355.6904	46.2603299	259.7124012	2535.933474	41940.2084
2010	3	49	å§ÑôÊÐ	ºÓÄÏÊ¡	115.041299	35.768234	63.26674763	59664.95398	89.48959934	23581	665875	7615139.284	2248	38055.00862	3767250	6166.925205	13.13769562	5.35744379	805.995181	13044.85
2010	3	50	ÉÌÇðÊÐ	ºÓÄÏÊ¡	115.650497	34.437054	54.55792261	28461.43202	82.05038623	28113	1051098	10814202.22	3876	52853.66148	8318594	15171.38046	32.69273598	16.81154858	2465.891136	31382.4158
2010	3	51	ËÞÖÝÊÐ	°²»ÕÊ¡	116.984084	33.633891	44.44017371	28978.18338	85.346427	14496	1049561	6838188.655	2446	32016.0405	5839628	14416.34567	32.17990406	98.74598423	2305.106199	30694.3208
2010	3	52	Ôæ×¯ÊÐ	É½¶«Ê¡	117.55603	34.86391	45.24523344	23323.76189	86.45173211	29606	682936	13376482.34	4679	64149.81886	3828473	6785.589819	18.24913437	415.9874373	1072.217183	18090.0744
2010	3	53	ºÊÔóÊÐ	É½¶«Ê¡	115.469381	35.246531	67.37681669	102131.368	91.56163022	28910	1230744	12357133.83	8510	79511.90568	8799733	17216.44675	36.83020034	17.11669045	2711.998466	37873.6797
2010	3	54	ÑÌÌ¨ÊÐ	É½¶«Ê¡	121.391382	37.539297	51.51737773	40008.47379	82.8161956	7039	1440354	39667067.26	10874	209720.681	7118923	23721.93622	68.81021468	1009.315958	4073.639892	57008.6501
2010	3	55	ÈÕÕÕÊÐ	É½¶«Ê¡	119.461208	35.428588	62.14536958	35078.29697	83.94578713	17493	528926	9823857.142	3809	73740.59411	2868290	8613.897049	20.5378612	334.0721632	2138.478199	17436.6971
2010	3	56	ÇàµºÊÐ	É½¶«Ê¡	120.38773	36.06671	66.48017968	65590.53217	85.63487943	19553	1739146	41450032.45	13142	296688.8021	7963043	16803.05651	40.96375207	424.6750638	3619.671587	49805.6848
2010	3	57	Íþº£ÊÐ	É½¶«Ê¡	122.116394	37.509691	58.1442792	35994.53299	88.38250083	34347	838215	17533391.4	5234	99933.83394	2758625	9593.000808	23.56432662	264.7555077	2160.74039	24823.4213
2010	3	58	°²ÑôÊÐ	ºÓÄÏÊ¡	114.352482	36.103442	60.88886243	56016.17113	91.15753081	30837	792447	12719943.17	4086	71559.29947	5568739	11876.37714	34.63461191	932.3558153	1044.59484	21672.0058
2010	3	59	ÐÂÏçÊÐ	ºÓÄÏÊ¡	113.883991	35.302616	42.17222348	27515.73335	82.0462007	10096	1065326	11771091.46	4626	89967.61662	5867909	13136.22288	36.82306354	834.3922734	1150.94462	24766.512
2010	3	60	¿ª·âÊÐ	ºÓÄÏÊ¡	114.341447	34.797049	65.6332299	44805.24792	91.50926619	15317	679646	8167389.185	2570	42057.13272	4905508	10879.95768	20.55104324	7.527630605	1164.456222	18246.2251
2010	3	61	Ê¯×ìÉ½ÊÐ	ÄþÏÄ»Ø×å×ÔÖÎÇø	106.376173	39.01333	43.88907753	31776.76743	94.25934797	5954	264998	2931383.451	952	40848.92708	719898	7534.42008	37.56369379	280.9149957	2.883994925	10038.3623
2010	3	62	Òø´¨ÊÐ	ÄþÏÄ»Ø×å×ÔÖÎÇø	106.278179	38.46637	52.15910755	22470.93719	89.27858108	11581	353209	7712385.136	2587	121648.5223	1488682	11913.25889	63.59102178	264.4796004	52.2960075	11114.6009
2010	3	63	°üÍ·ÊÐ	ÄÚÃÉ¹Å×ÔÖÎÇø	109.840405	40.658168	55.0468643	21705.34654	91.90758761	9840	663597	10053498.79	3685	144134.8079	2419988	53333.827	332.6989345	728.06238	459.936203	30387.6471
2010	3	64	Ðí²ýÊÐ	ºÓÄÏÊ¡	113.826063	34.022956	52.44717535	24047.51153	90.20503571	12203	951425	12682643.94	2596	45175.28415	4450831	7200.843183	15.96466265	154.292102	1298.670734	16452.4225
2010	3	65	Æ½¶¥É½ÊÐ	ºÓÄÏÊ¡	113.307718	33.735241	78.16078449	40818.65703	94.84009646	16538	931516	12728366.53	3525	57647.50806	5164381	13419.94738	41.70381406	926.9454442	1985.279614	26383.0211
2010	3	66	ÖÜ¿ÚÊÐ	ºÓÄÏÊ¡	114.649653	33.620357	45.33714431	14861.75549	86.05889144	7921	1565502	11478999.27	3509	38033.25959	10388082	16703.33753	36.19420445	20.06796489	3310.478919	37320.4728
2010	3	67	äðºÓÊÐ	ºÓÄÏÊ¡	114.026405	33.575855	62.64993193	22482.82626	97.76482775	3116	467540	6546578.784	1596	22556.23838	2450288	3675.231795	7.996583258	5.131691486	892.8023254	12775.4144
2010	3	68	Ö£ÖÝÊÐ	ºÓÄÏÊ¡	113.665412	34.757975	44.87612524	15004.68492	77.73657158	18508	1574227	35227479.19	10288	218706.7323	7111607	10974.3174	25.08002038	541.0908292	1694.711933	24579.4032
2010	3	69	ÐÅÑôÊÐ	ºÓÄÏÊ¡	114.075031	32.123274	45.38761712	25927.24972	90.99431563	7889	1122842	10365034.15	2990	38455.1858	7077707	36383.79045	107.6315057	2035.789906	10503.39584	54853.9002
2010	3	70	¸·ÑôÊÐ	°²»ÕÊ¡	115.819729	32.896969	51.74960756	26913.72253	79.79871763	10195	959592	7239546.394	2639	42471.55557	8597538	13906.39596	29.54314028	19.93311174	3994.288099	30423.0515
2010	3	71	×¤ÂíµêÊÐ	ºÓÄÏÊ¡	114.024736	32.980169	50.04127385	12526.47463	80.86308263	4299	2131723	10020596.35	2858	34336.77692	8120473	23307.34807	63.08266696	570.7212354	6226.40827	48510.0819
2010	3	72	½¹×÷ÊÐ	ºÓÄÏÊ¡	113.238266	35.23904	55.45321803	20503.6421	85.33267923	2875	565486	11705450.37	2914	52599.23523	3427742	6388.749118	18.66722972	283.6555569	540.9007315	14733.4669
2010	3	73	»´±±ÊÐ	°²»ÕÊ¡	116.794664	33.971707	59.28815987	15266.99381	79.84096042	13925	430038	4440733.656	1444	27702.88846	2090469	3939.986774	8.785395916	32.57412095	618.6399477	9087.7269
2010	3	74	ÙñÖÝÊÐ	°²»ÕÊ¡	115.782939	33.869338	63.91252217	42670.45941	87.86283378	22665	715480	5157712.816	2296	24739.34725	5385340	11830.69053	25.81110141	14.43304937	2484.093262	24945.5658
2010	3	75	°ö²ºÊÐ	°²»ÕÊ¡	117.36237	32.934037	49.24640494	22031.51161	75.57718696	11966	775475	6295586.302	1277	32535.6084	3560751	8658.124183	20.88722145	20.69944084	1809.568426	22642.4448
2010	3	76	º×±ÚÊÐ	ºÓÄÏÊ¡	114.295444	35.748236	52.06214893	45968.40223	84.69803083	11466	259429	4100844.333	1352	20580.24117	1512275	3439.011272	10.44567388	163.9112696	280.1515283	5208.8933
2015	4	1	ÇìÑôÊÐ	¸ÊËàÊ¡	107.638372	35.734218	58.21071429	32155.96212	83.00683355	24294	133063	6236156	692	70465.02626	2271428	52745.89429	218.9772732	5891.55398	832.0478105	64291.0268
2015	4	2	ÖÐÎÀÊÐ	ÄþÏÄ»Ø×å×ÔÖÎÇø	105.189568	37.514951	34.86625	18892.83316	78.82466451	13195	172199	3210657	533	26780.69422	1182399	22076.55957	120.8907164	915.0447992	95.76287783	25210.7489
2015	4	3	Æ½Á¹ÊÐ	¸ÊËàÊ¡	106.684691	35.542797	39.1925	18686.04294	76.87660475	34547	70404	2648620	485	18617.18438	1300323	13400.51795	51.99387345	2349.948726	573.589896	25643.5956
2015	4	4	¶¨Î÷ÊÐ	¸ÊËàÊ¡	104.626294	35.579578	60.76	39340.8923	89.92271237	15544	80556	2169789	802	20856.22126	1749748	19465.85079	84.96443017	3012.547372	562.4577976	25348.0463
2015	4	5	ÌìË®ÊÐ	¸ÊËàÊ¡	105.724998	34.578529	35.938	23663.97879	70.93356426	15035	161126	5539654	703	30058.51242	3361464	26975.22742	110.6618357	7147.199501	1450.92395	51371.1362
2015	4	6	±¦¼¦ÊÐ	ÉÂÎ÷Ê¡	107.14487	34.369315	63.97218568	34408.5	84.11705693	3597	328628	17805077	1205	48584.3871	3815767	38592.75077	189.944002	11432.31023	1606.18872	76255.6938
2015	4	7	ÓÜÁÖÊÐ	ÉÂÎ÷Ê¡	109.741193	38.290162	42.43612035	12253.5	74.58975045	7103	657093	18566309	1278	185832.9251	3445335	74575.41554	349.2354791	3376.994896	1536.420981	64587.7878
2015	4	8	ÏÌÑôÊÐ	ÉÂÎ÷Ê¡	108.705117	34.333439	74.80150539	54566.625	93.35120834	12270	741018	23486502	1976	97528.25955	5304219	17971.32764	57.42897723	1863.911175	924.5996907	36153.3123
2015	4	9	Í­´¨ÊÐ	ÉÂÎ÷Ê¡	108.963122	34.90892	39.46855635	10015.75	77.15628095	3305	26474	3200174	421	14554.4632	863022	8241.241007	32.3851042	814.4097259	177.2404381	13117.0059
2015	4	10	ÎâÖÒÊÐ	ÄþÏÄ»Ø×å×ÔÖÎÇø	106.199409	37.986165	48.53859404	20180.2	71.30326464	8001	222372	4446107	1325	46084.37196	1367261	28919.66921	146.2581215	477.792988	150.1488276	18510.416
2015	4	11	³¤ÖÎÊÐ	É½Î÷Ê¡	113.113556	36.191112	38.90091986	30844.1875	82.35415051	9797	603311	11277184	3597	76265.90821	3434370	29350.40127	114.6298995	3045.872137	1431.64306	39924.3176
2015	4	12	ÁÙ·ÚÊÐ	É½Î÷Ê¡	111.517973	36.08415	38.37668733	15600.85714	75.74425029	9574	616375	8877401	2078	49417.45797	3422251	14021.15018	45.53748506	895.1705894	415.5917514	24180.005
2015	4	13	½úÖÐÊÐ	É½Î÷Ê¡	112.376465	37.696495	52.625	33926.36016	82.57237718	37377	815945	10436988	4055	85864.44057	3367677	35145.92588	159.2787125	3701.095208	909.8421482	47321.234
2015	4	14	Î¼ÄÏÊÐ	ÉÂÎ÷Ê¡	109.502882	34.499381	46.01166667	21890.41474	77.01213564	22074	477667	15753805	1649	66650.19713	5431210	22696.24464	73.62108092	3030.453204	978.846479	46543.1324
2015	4	15	ÈýÃÅÏ¿ÊÐ	ºÓÄÏÊ¡	111.194099	34.777338	57.33161114	41398.31996	84.3010766	19735	231865	11730991	1786	35500.09099	2303107	21762.09016	97.46071318	3470.518211	895.0741822	35472.2286
2015	4	16	Î÷°²ÊÐ	ÉÂÎ÷Ê¡	108.948024	34.263161	68.08290904	53910.33867	91.35222062	8371	1577423	52895205	6407	296079.5344	8671393	19153.88938	79.99043772	7332.910147	1447.911707	40905.4018
2015	4	17	ÔË³ÇÊÐ	É½Î÷Ê¡	111.003957	35.022778	64.9148274	70688.7322	95.598327	3312	685051	12103588	2497	59094.48444	5299608	26256.50448	88.21397725	2274.221752	998.822163	55696.7835
2015	4	18	ÉÌÂåÊÐ	ÉÂÎ÷Ê¡	109.939776	33.868319	63.45209686	57601.9253	91.31059599	15449	67262	3713808	247	10747.95345	1462354	22723.84334	111.1203436	7748.242275	1477.23887	37880.1158
2015	4	19	ÂÀÁºÊÐ	É½Î÷Ê¡	111.134335	37.524366	58.76913909	35147.51421	86.08019852	18124	650602	9552540	3453	73151.37729	3825392	47383.15539	192.123253	2793.615926	643.356435	50831.2779
2015	4	20	¼ÃÔ´ÊÐ	ºÓÄÏÊ¡	112.590047	35.090378	64.3251021	56838.12336	90.32966398	28585	164919	4978286	621	12113.10233	697358	3897.54358	15.54356952	380.1326405	128.4316462	5834.801
2015	4	21	½ú³ÇÊÐ	É½Î÷Ê¡	112.851274	35.497553	54.03688594	42929.63623	88.25840982	11278	412838	10600431	1735	43852.69529	2349989	21770.59583	84.8109638	1634.816582	864.353024	27748.8737
2015	4	22	ÂåÑôÊÐ	ºÓÄÏÊ¡	112.434468	34.663041	48.39585205	29059.7689	81.64457255	39040	938551	33352282	5986	100900.9364	6799972	31664.98184	129.7293103	4216.691977	1973.035279	52083.6927
2015	4	23	ÄÏÑôÊÐ	ºÓÄÏÊ¡	112.540918	32.999082	61.26984919	47186.05752	88.95799472	20199	1945125	28817363	4662	87588.18269	10603588	49881.31688	184.8283571	5325.624554	9434.619869	96094.0765
2015	4	24	°×ÒøÊÐ	¸ÊËàÊ¡	104.173606	36.54568	45.77639913	38274.47084	87.13948023	13461	103525	3759066	736	21845.12502	1218829	25231.03138	134.965992	949.4266626	49.99267355	23857.4904
2015	4	25	À¼ÖÝÊÐ	¸ÊËàÊ¡	103.823557	36.058039	63.95231305	59635.70815	89.1502893	9032	490502	19351310	3195	109480.8406	3706132	24130.12756	117.7675654	2181.459443	184.0417802	25912.7074
2015	4	26	ÁÙÏÄ»Ø×å×ÔÖÎÖÝ	¸ÊËàÊ¡	103.2122006	35.599446	40.00357569	25282.60269	80.31648444	33266	71718	1873471	370	12034.62245	1333024	10014.61316	45.69326675	2309.998158	227.1103016	13893.4308
2015	4	27	Î÷ÄþÊÐ	Çàº£Ê¡	101.778916	36.623178	54.93887278	39230.65586	86.48825385	28396	279588	9125114	1298	60011.11688	2277985	14946.18159	80.69840124	5029.969884	1095.682769	21679.4074
2015	4	28	º£±±²Ø×å×ÔÖÎÖÝ	Çàº£Ê¡	100.901059	36.959435	48.22077312	31762.00513	75.5115014	19367	5266	214979	12	1188.633116	38219	7118.561453	59.51404811	1851.14269	737.1993655	20828.7681
2015	4	29	º£ÄÏ²Ø×å×ÔÖÎÖÝ	Çàº£Ê¡	100.619542	36.280353	53.31224322	50634.38922	90.24793398	14479	30298	600404	104	6202.181279	309557	40806.6607	331.0789572	10503.2768	2506.836359	93119.5944
2015	4	30	º£¶«ÊÐ	Çàº£Ê¡	102.10327	36.502916	71.09549438	77660.3689	96.63364168	39222	134391	3773177	240	23543.03662	1441628	25499.81601	139.4070374	7802.430811	822.8529355	28305.8302
2015	4	31	»ÆÄÏ²Ø×å×ÔÖÎÖÝ	Çàº£Ê¡	102.019988	35.517744	41.30816008	24263.42093	77.560524	39682	18365	345301	49	3992.962999	156372	10075.29008	64.98565172	3386.201165	443.1834606	9560.2501
2015	4	32	ÐÃÖÝÊÐ	É½Î÷Ê¡	112.733538	38.41769	38.57500248	27511.21705	77.07184393	29501	648406	6855774	2350	73828.56902	3159182	55983.12752	247.9530125	6289.237325	943.3645727	62711.9175
2015	4	33	Ì«Ô­ÊÐ	É½Î÷Ê¡	112.549248	37.857014	80.00958158	145379.8953	95.78406957	16036	876779	24450536	5979	148632.0029	4321203	15151.88436	58.21963097	815.2907569	209.3758899	22520.0778
2015	4	34	ÑôÈªÊÐ	É½Î÷Ê¡	113.583285	37.861188	73.52756056	215853.7451	95.28701016	11303	312597	5413082	1801	24091.0352	1407894	10042.34118	45.07805262	957.7131734	205.6158342	13329.0812
2015	4	35	¶õ¶û¶àË¹ÊÐ	ÄÚÃÉ¹Å×ÔÖÎÇø	109.99029	39.817179	61.23943461	77168.52916	91.73138389	15335	455216	43672381	2587	134839.5239	2024069	123731.9454	1101.769184	1408.824673	3213.403641	292185.4018
2015	4	36	ºôºÍºÆÌØÊÐ	ÄÚÃÉ¹Å×ÔÖÎÇø	111.670801	40.818311	80.1977129	62729.33333	93.8645568	3244	656353	28298951	2925	125653.4979	2952794	35837.79724	153.5168382	1056.156513	291.601339	35192.3105
2015	4	37	ÐÏÌ¨ÊÐ	ºÓ±±Ê¡	114.508851	37.0682	52.36761126	29258.2	82.92910604	6004	2231452	17244563	6214	74323.29396	7277700	20170.80841	60.25392295	982.7319822	1651.087452	30385.5557
2015	4	38	ºªµ¦ÊÐ	ºÓ±±Ê¡	114.490686	36.612273	65.21059513	70781.83333	94.23624373	7033	2354059	31724812	8763	108923.046	9434007	18725.43658	53.36067337	1884.570934	1745.404035	36544.2809
2015	4	39	±õÖÝÊÐ	É½¶«Ê¡	118.016974	37.383542	48.0064419	28271.33333	81.38062777	3792	1249171	21575152	7932	100642.7164	3863122	12712.6762	29.00169603	52.05145189	1281.755895	40726.9851
2015	4	40	¼ÃÄÏÊÐ	É½¶«Ê¡	117.000923	36.675807	81.0626992	60037.75	93.0002374	749	2384360	57372898	15738	181094.9693	8409104	16657.93287	38.07421082	926.8643971	2297.700326	29758.9713
2015	4	41	Î«·»ÊÐ	É½¶«Ê¡	119.107078	36.70925	41.61441987	23798.86706	85.99724495	4680	2667661	47636399	15572	174343.9544	9381179	24495.23012	66.84071688	606.2799364	3129.076097	69961.9057
2015	4	42	¶«ÓªÊÐ	É½¶«Ê¡	118.5816	37.44875	74.254599	26116	74.44728737	2205	1161238	20732876	7820	108061.2354	2092863	9765.34457	29.70321956	6.493130032	1062.08676	44113.2013
2015	4	43	×Í²©ÊÐ	É½¶«Ê¡	118.047648	36.814939	44.8916097	26567.63334	85.378901	393	1032727	40599491	9054	90610.47185	4610260	10125.95846	28.88983525	768.4154567	1247.439498	22176.3207
2015	4	44	µÂÖÝÊÐ	É½¶«Ê¡	116.307428	37.453968	76.29491114	57956.55014	93.07167581	7686	2548951	23546964	7958	66001.21427	5797916	16037.77269	36.70742183	10.32412445	1210.237393	26884.3294
2015	4	45	Ì©°²ÊÐ	É½¶«Ê¡	117.129063	36.194968	56.05383749	55730.78697	87.38999253	15792	1243624	30473077	7133	58020.51483	5647333	12176.83518	30.29431491	629.9768618	1998.661619	26784.8484
2015	4	46	ÁÙÒÊÊÐ	É½¶«Ê¡	118.326443	35.065282	49.44110367	42703.40232	88.35040352	19308	2941714	36816846	16502	160176.7516	10321515	27137.33887	67.48369572	1249.849753	4953.063887	53183.6005
2015	4	47	ÁÄ³ÇÊÐ	É½¶«Ê¡	115.980367	36.456013	63.36441312	103102.4835	88.47863458	7501	2215865	24955706	7400	77099.39419	5945823	12180.95966	24.84449273	9.954379841	1606.058937	24874.5712
2015	4	48	¼ÃÄþÊÐ	É½¶«Ê¡	116.587245	35.415393	48.47182601	26671.97268	87.61259374	33975	1880654	36800094	8928	113254.3311	8280605	16141.29952	45.19068038	271.9513595	2766.979441	46504.1504
2015	4	49	å§ÑôÊÐ	ºÓÄÏÊ¡	115.041299	35.768234	66.25722199	83956.16372	91.05660348	28011	877133	13847900	2380	49025.41648	3749638	6095.860554	12.80972535	5.265887175	805.3696477	14894.509
2015	4	50	ÉÌÇðÊÐ	ºÓÄÏÊ¡	115.650497	34.437054	55.90773691	47071.18647	85.2948107	38482	1520769	18552348	4333	83630.34128	7588350	14790.53478	30.72730495	20.39502144	3588.544821	34699.1729
2015	4	51	ËÞÖÝÊÐ	°²»ÕÊ¡	116.984084	33.633891	48.85528283	50214.91424	89.00017134	21329	1523304	11198189	3218	64519.54927	5510921	14319.9235	31.69811815	128.1895577	3268.192306	31748.1698
2015	4	52	Ôæ×¯ÊÐ	É½¶«Ê¡	117.55603	34.86391	48.82575133	37255.35331	88.78410648	44996	914560	19374882	4815	50181.27574	3850671	6759.473682	18.10343448	461.8964142	1282.342202	19499.0277
2015	4	53	ºÊÔóÊÐ	É½¶«Ê¡	115.469381	35.246531	72.12503086	141514.8154	94.76441034	40146	1794765	25451385	9180	87431.80156	8620628	17109.42803	36.21372768	18.58400922	3064.009501	43858.4158
2015	4	54	ÑÌÌ¨ÊÐ	É½¶«Ê¡	121.391382	37.539297	54.23674178	63923.15632	85.67635185	11753	1998189	49317271	11637	169962.4859	7148342	23554.1031	67.69592897	687.3077861	2057.348634	56687.3255
2015	4	55	ÈÕÕÕÊÐ	É½¶«Ê¡	119.461208	35.428588	63.41221273	54483.37212	86.13468405	23492	850839	16840374	4148	55450.55369	2904559	8547.444547	20.19349829	281.2337257	1661.654741	17804.087
2015	4	56	ÇàµºÊÐ	É½¶«Ê¡	120.38773	36.06671	67.22536205	97035.88061	87.39391948	17673	2325810	89447086	13390	273082.872	8699982	16705.03638	40.46083683	312.0896915	2252.974787	49842.9968
2015	4	57	Íþº£ÊÐ	É½¶«Ê¡	122.116394	37.509691	60.08291884	58483.69144	91.14331738	42739	1216273	28534294	5242	68005.12396	2858685	9586.901579	23.5277104	169.638521	990.2419715	25106.7398
2015	4	58	°²ÑôÊÐ	ºÓÄÏÊ¡	114.352482	36.103442	63.64759325	78060.302	90.37214505	38094	1048501	19232638	5663	64730.62811	5395216	11713.45155	33.71118029	988.5913027	1118.142355	24030.6506
2015	4	59	ÐÂÏçÊÐ	ºÓÄÏÊ¡	113.883991	35.302616	48.44913428	48302.80652	83.42121364	15149	1294599	20150774	5005	79413.07589	5862917	13022.90393	36.22495516	888.8295018	1359.352774	27411.9556
2015	4	60	¿ª·âÊÐ	ºÓÄÏÊ¡	114.341447	34.797049	68.94410208	70120.93618	93.59041515	21231	888481	16535047	2827	54121.01787	4796783	10803.50346	20.2328616	8.488529019	1436.447158	21159.805
2015	4	61	Ê¯×ìÉ½ÊÐ	ÄþÏÄ»Ø×å×ÔÖÎÇø	106.376173	39.01333	44.96753488	51122.07145	93.35466047	7526	308834	4801118	1043	28151.53567	747238	7468.361428	36.60963619	319.4779325	4.913426394	10100.1
2015	4	62	Òø´¨ÊÐ	ÄþÏÄ»Ø×å×ÔÖÎÇø	106.278179	38.46637	51.90961759	30459.42849	87.98060718	14577	581630	13840544	2693	147205.503	1999513	11891.95136	61.82608419	282.4143725	16.0679261	10989.2673
2015	4	63	°üÍ·ÊÐ	ÄÚÃÉ¹Å×ÔÖÎÇø	109.840405	40.658168	52.14747441	28080.88792	91.61577015	13021	846612	36098822	3693	96734.62354	2730358	53665.76424	336.7457198	715.831682	379.5798537	34765.1654
2015	4	64	Ðí²ýÊÐ	ºÓÄÏÊ¡	113.826063	34.022956	49.54582226	23609.99162	91.24697929	13390	1100213	21234788	2971	50932.81033	4419755	7137.855393	15.62246113	162.5485784	1554.246766	18473.2269
2015	4	65	Æ½¶¥É½ÊÐ	ºÓÄÏÊ¡	113.307718	33.735241	78.43391139	45408.72247	94.1687159	23919	1084300	17728393	3827	67470.81834	5019882	13323.47536	41.13300707	984.1619436	2247.473367	29217.2426
2015	4	66	ÖÜ¿ÚÊÐ	ºÓÄÏÊ¡	114.649653	33.620357	43.1876744	23638.743	89.12803909	9692	1851469	21103498	4468	63626.95288	9147849	16578.75534	35.46512199	25.09070997	4719.769741	40595.3563
2015	4	67	äðºÓÊÐ	ºÓÄÏÊ¡	114.026405	33.575855	66.16023955	31689.16169	97.58897118	3160	516708	9977023	1637	33436.35758	2661677	3649.425095	7.859486585	6.016911937	1133.082124	13454.6224
2015	4	68	Ö£ÖÝÊÐ	ºÓÄÏÊ¡	113.665412	34.757975	43.50972074	21100.98793	78.73347451	24037	2229522	70170183	10781	263157.1846	8873884	10834.04326	24.5721941	522.3176125	1753.351396	27543.9322
2015	4	69	ÐÅÑôÊÐ	ºÓÄÏÊ¡	114.075031	32.123274	46.14176504	29933.00264	84.17441808	10352	1349827	18951391	3137	52703.72796	6316968	36334.15382	107.4008922	2458.499581	14056.07354	61195.9808
2015	4	70	¸·ÑôÊÐ	°²»ÕÊ¡	115.819729	32.896969	54.20832357	51546.79619	82.79884676	15426	1468262	12211624	3534	85611.23738	7861562	13805.15076	29.05692608	25.49328488	5817.217354	31814.4733
2015	4	71	×¤ÂíµêÊÐ	ºÓÄÏÊ¡	114.024736	32.980169	54.9318173	28026.57713	86.2786303	7243	2324654	18219143	3714	76577.95224	7483169	23084.85467	61.73057867	640.9877148	7894.668953	52412.0678
2015	4	72	½¹×÷ÊÐ	ºÓÄÏÊ¡	113.238266	35.23904	58.1293526	37540.84329	85.92173865	3607	821739	18599366	2972	44098.0617	3614191	6358.789449	18.47655754	290.3256338	555.7062659	15747.1203
2015	4	73	»´±±ÊÐ	°²»ÕÊ¡	116.794664	33.971707	61.64924289	28109.00156	80.2484694	21376	571532	5714628	1837	36678.78442	2145118	3893.794524	8.511761073	41.90180628	934.9793302	9156.6668
2015	4	74	ÙñÖÝÊÐ	°²»ÕÊ¡	115.782939	33.869338	67.56994943	69608.52403	89.42013044	35855	1060920	9214092	3366	54148.27098	4959835	11717.05921	25.21133012	18.71068355	3771.347789	25863.763
2015	4	75	°ö²ºÊÐ	°²»ÕÊ¡	117.36237	32.934037	52.77202685	42021.77575	79.34600566	22091	1093685	9878469	2033	67312.01155	3272294	8556.066581	20.47939457	25.28821981	2574.247048	23448.8389
2015	4	76	º×±ÚÊÐ	ºÓÄÏÊ¡	114.295444	35.748236	53.52886842	61232.87859	86.26173393	16251	347331	6913326	1658	23062.58472	1605922	3383.907212	10.01627936	172.3843853	310.5215419	5948.2016
2020	5	1	ÇìÑôÊÐ	¸ÊËàÊ¡	107.638372	35.734218	60.77428571	51732.87749	87.95520223	36230	153106	7421784	880	91759.2944	2303494	52727.75783	222.126052	6673.606294	2055.083608	64291.0268
2020	5	2	ÖÐÎÀÊÐ	ÄþÏÄ»Ø×å×ÔÖÎÇø	105.189568	37.514951	42.05	34880.47444	85.16015085	25078	199539	4327152	611	35641.66253	1201730	22072.26811	122.7500102	832.9466162	134.2057169	25210.7489
2020	5	3	Æ½Á¹ÊÐ	¸ÊËàÊ¡	106.684691	35.542797	44.0975	38077.54071	85.78631598	55098	80181	3200894	681	20551.70877	1333475	13326.50402	52.02544829	2375.730068	1006.331107	25643.5956
2020	5	4	¶¨Î÷ÊÐ	¸ÊËàÊ¡	104.626294	35.579578	68.2625	50478.4725	94.29515357	16394	96948	2936365	817	27692.35005	1784578	19436.81789	85.35122445	3182.310463	1231.596727	25348.0463
2020	5	5	ÌìË®ÊÐ	¸ÊËàÊ¡	105.724998	34.578529	42.6	34945.4943	78.70463753	24809	185766	6300691	848	31809.16556	3414707	26914.84355	110.8389183	7302.487125	2811.501873	51371.1362
2020	5	6	±¦¼¦ÊÐ	ÉÂÎ÷Ê¡	107.14487	34.369315	65.00575843	37931.5	76.62945705	4692	374158	22140293	1316	63843.17146	3887719	38520.77834	190.4739753	10941.72041	2664.089659	76255.6938
2020	5	7	ÓÜÁÖÊÐ	ÉÂÎ÷Ê¡	109.741193	38.290162	42.9290092	18981.25	77.89334325	13294	754715	41197991	873	236266.5706	3525373	74192.47396	341.8996932	4408.210128	4088.892957	64587.7878
2020	5	8	ÏÌÑôÊÐ	ÉÂÎ÷Ê¡	108.705117	34.333439	76.08115861	62967.375	94.82291696	16600	828589	23488978	2471	153184.2702	5233398	17805.88616	57.4523391	1749.794408	1555.277099	36153.3123
2020	5	9	Í­´¨ÊÐ	ÉÂÎ÷Ê¡	108.963122	34.90892	43.3559422	17716.25	78.74263158	3713	26582	3511142	443	19327.83136	874927	8131.37996	32.62515262	831.6028731	428.2569563	13117.0059
2020	5	10	ÎâÖÒÊÐ	ÄþÏÄ»Ø×å×ÔÖÎÇø	106.199409	37.986165	48.64740756	30601	79.07963676	12015	251635	5896718	1736	59929.85597	1370140	28815.11695	143.858335	519.2786692	367.0153887	18510.416
2020	5	11	³¤ÖÎÊÐ	É½Î÷Ê¡	113.113556	36.191112	40.38201234	37029.125	82.91397504	14220	655073	15616978	3662	112086.8953	3497149	29327.46293	114.4731775	3411.790556	2528.116607	39924.3176
2020	5	12	ÁÙ·ÚÊÐ	É½Î÷Ê¡	111.517973	36.08415	41.75617274	20263.57143	74.51171127	12712	650263	10255271	2188	68805.63998	3480031	13980.44326	45.29197077	1031.559106	878.1370005	24180.005
2020	5	13	½úÖÐÊÐ	É½Î÷Ê¡	112.376465	37.696495	59.25277778	36018.47584	87.30966198	51311	955532	14887672	4207	117207.581	3417400	35039.2384	158.2460277	4172.373955	2014.762916	47321.234
2020	5	14	Î¼ÄÏÊÐ	ÉÂÎ÷Ê¡	109.502882	34.499381	51.79111111	27968.25665	80.63863514	32136	544402	18308160	2046	90606.58569	5536264	22505.52708	73.89559553	2889.953762	1612.186947	46543.1324
2020	5	15	ÈýÃÅÏ¿ÊÐ	ºÓÄÏÊ¡	111.194099	34.777338	59.80586952	36007.10327	86.01120188	27870	256898	14367707	1792	41075.10835	2350202	21734.90087	90.20971526	3052.21023	1194.846767	35472.2286
2020	5	16	Î÷°²ÊÐ	ÉÂÎ÷Ê¡	108.948024	34.263161	69.4711877	129849.3419	92.95890432	9415	1681208	87608984	7534	388921.5934	8982854	18969.06087	79.92694922	7170.369648	1985.10727	40905.4018
2020	5	17	ÔË³ÇÊÐ	É½Î÷Ê¡	111.003957	35.022778	67.4694919	95837.53578	95.8430514	3340	763849	15492021	2449	85055.62232	5379314	26139.90023	87.66836869	2318.312161	1569.809171	55696.7835
2020	5	18	ÉÌÂåÊÐ	ÉÂÎ÷Ê¡	109.939776	33.868319	66.35552567	58937.27975	91.98642282	19440	74681	4933478	218	12988.33833	1490113	22686.0575	112.0626171	7148.717588	1848.828065	37880.1158
2020	5	19	ÂÀÁºÊÐ	É½Î÷Ê¡	111.134335	37.524366	62.67289518	45319.91621	87.58349056	21654	726073	15029217	4146	85742.25709	3896723	47388.0455	191.6166	3816.581567	2421.090142	50831.2779
2020	5	20	¼ÃÔ´ÊÐ	ºÓÄÏÊ¡	112.590047	35.090378	66.46499741	62950.20632	93.43847092	46006	177616	6812278	698	18550.82215	709080	3876.54243	15.32484368	399.3040269	191.4304378	5834.801
2020	5	21	½ú³ÇÊÐ	É½Î÷Ê¡	112.851274	35.497553	54.16399156	51797.49549	90.10884814	14183	446693	13263929	1767	61705.38191	2389910	21749.13894	84.55649319	1695.156161	1370.159048	27748.8737
2020	5	22	ÂåÑôÊÐ	ºÓÄÏÊ¡	112.434468	34.663041	49.37868581	31561.62327	83.01252667	50035	1025917	50422923	6150	172565.8099	6917247	31616.98288	124.0032706	3835.627032	2352.874444	52083.6927
2020	5	23	ÄÏÑôÊÐ	ºÓÄÏÊ¡	112.540918	32.999082	61.44243759	54107.07695	90.64492751	25891	2173636	38067201	5387	130362.685	10776866	49464.58949	178.3371279	5770.657275	12855.88405	96094.0765
2020	5	24	°×ÒøÊÐ	¸ÊËàÊ¡	104.173606	36.54568	46.60754557	38177.34483	83.78509345	17445	115305	4149350	906	27001.20295	1233422	25253.63131	133.0735006	848.3886144	71.88732191	23857.4904
2020	5	25	À¼ÖÝÊÐ	¸ÊËàÊ¡	103.823557	36.058039	63.26968373	68636.12103	89.71899113	11558	556843	26093940	4885	129255.3052	3782547	23651.89109	111.9030258	2083.778828	366.5301924	25912.7074
2020	5	26	ÁÙÏÄ»Ø×å×ÔÖÎÖÝ	¸ÊËàÊ¡	103.2122006	35.599446	45.16413352	27903.02502	83.8151881	44154	82220	2568406	529	12534.55423	1369759	10031.67172	46.12669055	2718.353942	524.6612344	13893.4308
2020	5	27	Î÷ÄþÊÐ	Çàº£Ê¡	101.778916	36.623178	60.8336725	43957.1124	89.78585054	35022	310395	13157543	1636	76779.16222	2317260	14954.33125	80.66882484	4072.821487	1000.862285	21679.4074
2020	5	28	º£±±²Ø×å×ÔÖÎÖÝ	Çàº£Ê¡	100.901059	36.959435	49.38756644	34107.73305	80.03050874	34105	5772	202789	92	1683.074561	39595	7194.979015	59.65426616	1433.03337	575.2785356	20828.7681
2020	5	29	º£ÄÏ²Ø×å×ÔÖÎÖÝ	Çàº£Ê¡	100.619542	36.280353	54.88212845	65245.34057	94.40179828	19514	38352	1298053	100	11142.75025	318480	40628.05026	329.0702507	10016.54313	3126.522323	93119.5944
2020	5	30	º£¶«ÊÐ	Çàº£Ê¡	102.10327	36.502916	76.38487156	86695.27564	97.36666723	57693	168699	4855404	266	42453.48013	1465796	25486.58249	139.2575811	8253.520323	1272.377779	28305.8302
2020	5	31	»ÆÄÏ²Ø×å×ÔÖÎÖÝ	Çàº£Ê¡	102.019988	35.517744	43.06524298	27390.88385	83.35288813	49560	21004	585286	49	7587.11682	156283	10073.75009	64.955115	3908.249594	1015.434929	9560.2501
2020	5	32	ÐÃÖÝÊÐ	É½Î÷Ê¡	112.733538	38.41769	42.37278804	30735.90025	79.91320662	45238	693131	9992184	2821	80048.16921	3215824	55963.19287	245.6977824	7266.572136	2161.466355	62711.9175
2020	5	33	Ì«Ô­ÊÐ	É½Î÷Ê¡	112.549248	37.857014	76.04486763	89280.26612	91.87181669	19996	1006109	37509698	6845	235468.5246	4392435	15062.11782	57.5153531	1131.178713	706.6314194	22520.0778
2020	5	34	ÑôÈªÊÐ	É½Î÷Ê¡	113.583285	37.861188	74.17000959	203395.433	93.85941871	10926	342652	7165062	1886	29987.05968	1433320	10046.31394	45.04072148	1089.609945	349.9486318	13329.0812
2020	5	35	¶õ¶û¶àË¹ÊÐ	ÄÚÃÉ¹Å×ÔÖÎÇø	109.99029	39.817179	63.36642011	86838.89489	89.88193554	17763	493074	35694902	2388	168769.9165	2086290	122258.6187	1111.481679	1789.061913	7040.76211	292185.4018
2020	5	36	ºôºÍºÆÌØÊÐ	ÄÚÃÉ¹Å×ÔÖÎÇø	111.670801	40.818311	78.20057877	74624.66667	92.95142867	4499	738153	25966289	5052	148891.7125	3005101	35381.51624	148.955062	1401.642788	889.4584662	35192.3105
2020	5	37	ÐÏÌ¨ÊÐ	ºÓ±±Ê¡	114.508851	37.0682	53.41202152	47577.6	86.26785328	5289	2405407	20444941	6645	129310.8671	7439677	20239.9376	59.78486821	963.9196477	1855.589204	30385.5557
2020	5	38	ºªµ¦ÊÐ	ºÓ±±Ê¡	114.490686	36.612273	76.77511005	74540.16667	93.20463877	8634	2571126	32568344	7993	150785.0565	9600622	18401.28231	51.96910159	1942.656327	2105.579262	36544.2809
2020	5	39	±õÖÝÊÐ	É½¶«Ê¡	118.016974	37.383542	48.8623294	40674	83.73071487	4875	1397452	24533623	8342	144097.8467	3926106	13429.16002	39.2505516	75.43216138	1910.369118	40726.9851
2020	5	40	¼ÃÄÏÊÐ	É½¶«Ê¡	117.000923	36.675807	74.5739352	53925.19815	85.8069273	380	2532596	88903690	15965	293625.9545	8518586	16596.2423	37.66311493	1141.273147	3560.536872	29758.9713
2020	5	41	Î«·»ÊÐ	É½¶«Ê¡	119.107078	36.70925	42.14753385	38237.37206	85.06971508	6329	2945479	56812920	16264	294901.748	9570311	24457.17171	66.7979981	911.6331934	7620.982734	69961.9057
2020	5	42	¶«ÓªÊÐ	É½¶«Ê¡	118.5816	37.44875	73.23138877	40247.39597	71.9666629	1944	1269956	16851431	8048	146297.4419	2114283	10506.67962	39.31352568	8.698937086	1719.609787	44113.2013
2020	5	43	×Í²©ÊÐ	É½¶«Ê¡	118.047648	36.814939	45.1932271	42913.8789	87.24293755	1670	1099753	36150770	9337	147048.4369	4737049	10083.28072	28.6541967	1077.778109	2509.45683	22176.3207
2020	5	44	µÂÖÝÊÐ	É½¶«Ê¡	116.307428	37.453968	76.1975805	66257.99413	91.16549856	8433	2682054	30078167	8812	128122.2137	5838748	15983.62516	36.41117474	9.809237342	1555.088807	26884.3294
2020	5	45	Ì©°²ÊÐ	É½¶«Ê¡	117.129063	36.194968	57.20219673	59791.52546	86.88686416	18053	1343546	26854873	7222	129558.4987	5760569	12147.96348	30.10857527	792.4732832	2887.38384	26784.8484
2020	5	46	ÁÙÒÊÊÐ	É½¶«Ê¡	118.326443	35.065282	50.39089215	46365.02317	87.87827124	22866	3178394	46094277	16829	258613.7407	10516516	27083.89333	67.19861534	1805.652056	9863.794557	53183.6005
2020	5	47	ÁÄ³ÇÊÐ	É½¶«Ê¡	115.980367	36.456013	65.53670808	86416.81892	90.1295473	8797	2392082	22468416	7570	123130.0292	6031882	12141.75802	24.65843307	8.683343746	1837.017699	24874.5712
2020	5	48	¼ÃÄþÊÐ	É½¶«Ê¡	116.587245	35.415393	49.54487997	35421.33112	87.89265368	45590	2033650	43785796	9261	168733.8464	8445143	16130.0788	45.09834092	332.1976591	3482.271684	46504.1504
2020	5	49	å§ÑôÊÐ	ºÓÄÏÊ¡	115.041299	35.768234	69.7411071	100675.9919	92.25470579	35629	937828	15903356	2957	88906.44078	3817089	6006.473451	12.35703107	4.242193128	856.356634	14894.509
2020	5	50	ÉÌÇðÊÐ	ºÓÄÏÊ¡	115.650497	34.437054	57.07215737	48909.21147	83.54180429	46781	1661896	29017131	5163	138659.7791	7723592	14654.56387	30.05715816	17.21498527	3755.459927	34699.1729
2020	5	51	ËÞÖÝÊÐ	°²»ÕÊ¡	116.984084	33.633891	51.55297306	35260.1575	82.95387123	25547	1654352	18703831	3184	106849.934	5610645	14253.77276	31.34499029	137.7145967	3954.988939	31748.1698
2020	5	52	Ôæ×¯ÊÐ	É½¶«Ê¡	117.55603	34.86391	52.81537178	43624.22293	87.09449107	55080	966288	16847244	4870	77090.51771	3910134	6750.680996	18.05685944	580.6906031	1964.719241	19499.0277
2020	5	53	ºÊÔóÊÐ	É½¶«Ê¡	115.469381	35.246531	78.25343465	147807.7565	95.65505154	45766	2013220	34027900	9663	167403.261	8738659	16972.05348	35.52537414	15.15201635	3128.923258	43858.4158
2020	5	54	ÑÌÌ¨ÊÐ	É½¶«Ê¡	121.391382	37.539297	56.37030113	64928.33104	89.88700905	15152	2141868	76336575	11668	221206.0793	7238581	23661.98326	68.96513602	1448.829129	7639.479508	56687.3255
2020	5	55	ÈÕÕÕÊÐ	É½¶«Ê¡	119.461208	35.428588	63.64247595	44855.58494	86.6262478	27874	936157	19477689	4318	74701.76728	2912379	8520.452925	20.1357692	471.7608072	3911.52218	17804.087
2020	5	56	ÇàµºÊÐ	É½¶«Ê¡	120.38773	36.06671	67.20855495	76988.66466	86.38179473	19112	2565091	114663147	13705	383703.7361	8935813	16570.612	39.90915542	676.5752593	7077.257775	49842.9968
2020	5	57	Íþº£ÊÐ	É½¶«Ê¡	122.116394	37.509691	63.40646292	59408.4208	90.63846479	55601	1361413	29550117	5352	119227.3079	2878771	9598.822196	23.7900244	368.0907695	3712.951712	25106.7398
2020	5	58	°²ÑôÊÐ	ºÓÄÏÊ¡	114.352482	36.103442	62.80252198	85258.10732	88.90180964	37315	1128330	22343166	5311	115850.3942	5458699	11680.33975	33.43302095	983.0367276	1244.358064	24030.6506
2020	5	59	ÐÂÏçÊÐ	ºÓÄÏÊ¡	113.883991	35.302616	51.64917722	41206.25404	87.28279468	17980	1384500	29457261	5860	127375.5551	5973484	12854.69256	35.28324388	835.9963418	1403.604289	27411.9556
2020	5	60	¿ª·âÊÐ	ºÓÄÏÊ¡	114.341447	34.797049	69.14569671	73066.02737	93.4803478	23876	973633	23638462	3365	96679.84383	4904075	10716.4362	19.6901401	6.669590986	1373.080206	21159.805
2020	5	61	Ê¯×ìÉ½ÊÐ	ÄþÏÄ»Ø×å×ÔÖÎÇø	106.376173	39.01333	48.97523848	70576.61758	94.09339145	10574	321168	5073561	999	28714.07014	762805	7451.35188	36.61235841	269.0022134	10.00463685	10100.1
2020	5	62	Òø´¨ÊÐ	ÄþÏÄ»Ø×å×ÔÖÎÇø	106.278179	38.46637	53.88327805	43823.19644	90.3338584	17605	671576	18847735	2946	178698.6366	2062800	11620.54678	59.3710314	230.8684117	66.09127136	10989.2673
2020	5	63	°üÍ·ÊÐ	ÄÚÃÉ¹Å×ÔÖÎÇø	109.840405	40.658168	51.98072255	32184.79916	91.00866538	16004	912955	26972754	2809	107264.1111	2776376	53523.79109	359.8763251	969.9401015	1002.179791	34765.1654
2020	5	64	Ðí²ýÊÐ	ºÓÄÏÊ¡	113.826063	34.022956	51.42175592	40156.14465	92.80054136	14904	1156553	33963199	3255	74936.48817	4470261	7075.093998	15.25931368	154.9748697	1635.494493	18473.2269
2020	5	65	Æ½¶¥É½ÊÐ	ºÓÄÏÊ¡	113.307718	33.735241	77.90296098	72653.53123	96.67099916	25705	1157500	23699627	4160	88120.15743	5132388	13216.59574	38.84904983	976.6208819	2679.713905	29217.2426
2020	5	66	ÖÜ¿ÚÊÐ	ºÓÄÏÊ¡	114.649653	33.620357	51.45654964	34893.66245	89.82941374	12131	1929187	32010614	5046	126724.0064	9358824	16331.17559	34.18058162	22.33233775	5550.628883	40595.3563
2020	5	67	äðºÓÊÐ	ºÓÄÏÊ¡	114.026405	33.575855	67.3097907	52458.21165	97.9095637	3550	535369	15604916	2053	60795.94105	2677662	3608.455572	7.642135135	5.601768696	1366.851396	13454.6224
2020	5	68	Ö£ÖÝÊÐ	ºÓÄÏÊ¡	113.665412	34.757975	45.69556934	29457.5782	80.55661039	26758	2585361	115418637	12250	382049.3564	9028287	10429.87335	22.71739433	486.4362607	1873.152456	27543.9322
2020	5	69	ÐÅÑôÊÐ	ºÓÄÏÊ¡	114.075031	32.123274	47.89672083	45966.55577	93.47125799	12930	1579238	27676719	3530	77559.52211	6416594	36252.3145	106.503302	2914.721044	20068.95564	61195.9808
2020	5	70	¸·ÑôÊÐ	°²»ÕÊ¡	115.819729	32.896969	52.02298888	66427.42552	86.57256113	21651	1672278	26270885	3740	186102.9173	7995461	13710.69492	28.70589713	24.56162068	7245.010475	31814.4733
2020	5	71	×¤ÂíµêÊÐ	ºÓÄÏÊ¡	114.024736	32.980169	47.97253505	31816.7626	85.51234158	9185	2414627	27681796	4354	150382.7264	7592839	22902.95737	60.47911739	782.0725878	10983.25521	52412.0678
2020	5	72	½¹×÷ÊÐ	ºÓÄÏÊ¡	113.238266	35.23904	62.11818495	41620.06384	90.41945685	6658	892595	27145387	3594	74206.99759	3683260	6283.150431	17.95421308	263.1733668	671.9950097	15747.1203
2020	5	73	»´±±ÊÐ	°²»ÕÊ¡	116.794664	33.971707	49.88206427	32665.0928	76.49330934	31587	604901	10651812	1753	62872.84902	2183219	3829.770123	8.2562391	43.29835526	1070.115217	9156.6668
2020	5	74	ÙñÖÝÊÐ	°²»ÕÊ¡	115.782939	33.869338	71.29961046	94253.41432	91.60918356	46984	1181585	17644766	3604	107046.8577	5072479	11651.40973	24.86228448	16.35796917	4296.184316	25863.763
2020	5	75	°ö²ºÊÐ	°²»ÕÊ¡	117.36237	32.934037	51.92101111	48272.04839	80.02575706	25941	1179420	15972877	1933	91453.06687	3303423	8564.935487	20.44574714	24.30921418	2744.592936	23448.8389
2020	5	76	º×±ÚÊÐ	ºÓÄÏÊ¡	114.295444	35.748236	53.84762896	91227.55498	83.57986069	20561	372273	9611536	1883	38488.63076	1647896	3333.09151	9.725146171	166.3109139	346.4211349	5948.2016
