# Supplementary material for: The coupling relationship and driving mechanism between urbanization and ecosystem services in the Yellow River Basin from a multi-spatial scale perspective
Source: PLoS One. 2023 Dec 7;18(12):e0293319. doi: 10.1371/journal.pone.0293319 (PMC10703268; doi:10.1371/journal.pone.0293319)
Supplement: S1 Data — (ZIP) [file pone.0293319.s001.zip › Basic Data/ALL_eco_urban_XIAN_ZONG_.csv]

Time	ID_CODE	Code	COUNTY_ID	COUNTY_TYPE	city	CITY_TYPE	province	XC	YC	CARBON_00	CARBON_05	CARBON_10	CARBON_15	CARBON_20	HQ_00	HQ_05	HQ_10	HQ_15	HQ_20	SDR_00	SDR_05	SDR_10	SDR_15	SDR_20	WY_00	WY_05	WY_10	WY_15	WY_20	NPP_00	NPP_05	NPP_10	NPP_15	NPP_20	Uzation_00	Uzation_05	Uzation_10	Uzation_15	Uzation_20	GDPADD_00	GDPADD_05	GDPADD_10	GDPADD_15	GDPADD_20	NON_NONG_00	NON_NONG_05	NON_NONG_10	NON_NONG_15	NON_NONG_20
1	1	Í¬ÈÊÊÐ	632301	ÏØ¼¶ÊÐ	»ÆÄÏ²Ø×å×ÔÖÎÖÝ	×ÔÖÎÖÝ	Çàº£Ê¡	102.018323	35.516063	6689.672529	6698.253971	6892.808924	6890.466305	6889.693412	43.58983934	44.26517516	44.71584738	44.69993789	44.68471385	2490	3409.97	2662.99	2130.65	2572.37	431.1540024	813.1600503	500.3634829	320.5961696	774.7315979	6293.2259	6369.9383	7014.9292	6257.5938	6257.5938	35.6750786	36.1339374	44.4672707	51.1339374	49.2144328	0.559651416	0.893060296	0.862136175	0.537303747	0.844447116	70.055038	71.750136	76.5983876	81.3876747	84.3202453
1	2	ºì¹ÅÇø	620111	ÊÐÏ½Çø	À¼ÖÝÊÐ	µØ¼¶ÊÐ	¸ÊËàÊ¡	102.859323	36.345669	943.712561	940.6217538	929.9529824	926.3974514	919.9549002	4.923267745	4.944556473	4.92828414	4.899496878	4.884101834	86.54978865	102.54	92.70774121	83.92632191	86.245481	5.342067302	9.493088301	7.779617747	6.145621925	11.7215689	1077.92	1167.5003	1035.5548	1045.4618	1045.4618	64.0744304	69.3130986	69.6879942	73.0589399	76.0109879	0.540098864	0.861859431	1.100585173	0.726469104	-0.114232352	85.0775194	87.6159552	92.0824136	91.5462248	94.0504176
1	3	Ñ­»¯ÈöÀ­×å×ÔÖÎÏØ	630225	×ÔÖÎÏØ	º£¶«ÊÐ	µØ¼¶ÊÐ	Çàº£Ê¡	102.485646	35.848586	3586.977305	3586.908707	3586.330709	3586.608674	3582.852749	21.89658018	21.89696338	21.93172573	21.94348348	21.94852124	1840	2515.33	2173.15	1755	2240.73	167.8720129	321.3322626	215.020617	146.0774991	320.2522861	3539.8794	3751.9369	3815.2102	3526.0141	3526.0141	16.6884582	15.9308824	29.0261205	33.8475491	36.0390288	0.633821989	1.01141753	0.609606148	0.814365004	0.909075819	75.0149306	81.0543657	74.9828534	82.687943	82.8139436
1	4	Æ½°²Çø	630203	ÊÐÏ½Çø	º£¶«ÊÐ	µØ¼¶ÊÐ	Çàº£Ê¡	102.108835	36.500563	1433.588095	1431.045261	1429.230429	1425.240117	1425.147633	8.073010124	8.053416619	8.0942344	8.037172644	8.049516024	271	370.721	323.116	290.224	273.734	28.94359488	67.57988389	41.34399957	34.06148468	51.5382878	1560.3522	1802.3238	1814.565	1695.0056	1695.0056	55.4865937	57.9048013	63.9654074	69.0936125	67.6399481	0.504062227	0.80435419	1.353669418	1.207885135	0.568580577	86.90633	90.6675508	89.016898	93.3372296	93.4856648
1	5	³Ç¶«Çø	630102	ÊÐÏ½Çø	Î÷ÄþÊÐ	µØ¼¶ÊÐ	Çàº£Ê¡	101.803717	36.599745	175.7514436	161.1827021	159.8925611	158.8475531	159.7172141	0.892719988	0.842972596	0.82825694	0.808917398	0.804031797	30.59587618	40.59028623	35.71287174	33.05111446	30.11923587	4.716073856	13.02605303	9.135587047	8.327827971	9.082643859	705.3696	728.4197	721.815	706.0463	706.0463	80.1800094	80.0257084	91.2954665	99.5779655	100	0.100783926	0.160825328	2.769092457	0.75238207	-0.142059766	99.2582193	99.4323463	99.8134704	98.8417499	99.9417499
1	6	¶«Ïç×å×ÔÖÎÏØ	622926	×ÔÖÎÏØ	ÁÙÏÄ»Ø×å×ÔÖÎÖÝ	×ÔÖÎÖÝ	¸ÊËàÊ¡	103.389346	35.663752	2611.052448	2609.333763	2607.137286	2606.758845	2606.184132	13.75163733	13.75490891	13.60494568	13.57464044	13.71727357	726	872.05	799.234	681.735	756.723	70.30770574	114.6124597	85.30457883	58.90557766	138.1524291	3142.8668	3640.9894	3408.4471	3329.3396	3329.3396	11.5653355	11.4228854	11.615015	9.6263787	19.6177	0.894704897	1.427719821	0.709637815	0.9497307	1.299263352	57.1076465	65.2125407	64.2457537	73.9515678	76.024148
1	7	¹óÄÏÏØ	632525	ÏØ	º£ÄÏ²Ø×å×ÔÖÎÖÝ	×ÔÖÎÖÝ	Çàº£Ê¡	100.747503	35.586715	10005.59304	10013.04493	10555.73351	10553.593	10554.27853	79.59964915	79.86596552	78.29813207	78.31146634	78.29977863	2840	4306.79	3184.23	2745.85	2828.62	772.8275734	1534.632342	941.3810822	737.4821728	1122.655284	11701.6457	13387.3839	13840.9256	12274.1416	12274.1416	39.4683602	42.3529756	38.781547	37.531547	38.7507967	0.585286693	0.93396763	1.144675276	0.529932804	0.254751005	50.4472827	46.2912817	49.6198985	48.2923595	42.1704658
1	8	¹óµÂÏØ	632523	ÏØ	º£ÄÏ²Ø×å×ÔÖÎÖÝ	×ÔÖÎÖÝ	Çàº£Ê¡	101.435256	36.04068	5775.782407	5775.07093	6274.950991	6273.305611	6271.14031	43.44911492	43.35498934	43.04965451	43.05017496	43.01626074	3250	4705.16	3476.78	3041.59	3202.32	485.799587	888.7484585	511.6086219	420.2107986	628.7164627	5151.804	5685.0425	6016.6997	5248.6261	5248.6261	73.8384201	82.7273089	80.9091271	83.6363999	83.1920096	1.434870688	2.289686049	1.477695448	0.596216051	0.391345891	57.1468052	84.6336016	89.2231237	90.2761267	87.2174612
1	9	³ÇÖÐÇø	630103	ÊÐÏ½Çø	Î÷ÄþÊÐ	µØ¼¶ÊÐ	Çàº£Ê¡	101.784554	36.621181	225.0112896	214.6266392	212.9136421	205.0395418	212.4347251	0.813545091	0.76371646	0.75456434	0.723225551	0.730486574	28.32137568	38.71420966	34.27380305	31.42434827	28.97250885	5.119432578	14.50671286	10.2022352	10.63678259	10.44323327	687.3109	714.9007	710.9794	678.3953	678.3953	92.1130665	92.2896117	89.2410087	99.3109057	99.7645889	0.098728304	0.157545082	1.267006058	0.895636841	0.026955273	99.8738838	99.845848	99.1096316	98.0421864	99.4218643
1	10	³ÇÎ÷Çø	630104	ÊÐÏ½Çø	Î÷ÄþÊÐ	µØ¼¶ÊÐ	Çàº£Ê¡	101.765843	36.628305	104.9229464	100.6976621	96.16800694	94.49406091	90.39653173	0.417247546	0.405500423	0.386362088	0.369658994	0.361779115	11.21612278	15.67735958	13.52944566	12.50273242	11.71748199	2.809702623	6.740096732	4.750700392	4.517850754	4.63673383	606.4081	618.8532	612.7638	607.0093	607.0093	84.3371741	84.7022915	93.8709936	99.1419296	100	0.574840627	0.917298385	0.860146589	0.751271522	0.947609879	98.7495124	98.8703312	99.8813064	98.8605546	99.9605546
1	11	¾°Ì©ÏØ	620423	ÏØ	°×ÒøÊÐ	µØ¼¶ÊÐ	¸ÊËàÊ¡	104.063091	37.183804	9466.326973	9431.33383	9318.447989	9320.579621	9436.900531	54.88131063	55.14750136	55.43548967	55.36102132	54.67411441	273	236.988	281.304	276.386	248.333	18.48967378	14.20819953	23.44348733	20.01701785	22.61975025	12629.2724	12932.33	11629.0933	12483.03	12483.03	48.3224536	52.6702797	56.1123087	56.5289753	56.2209434	0.692294533	1.104724731	1.035545024	0.543381497	0.374034963	65.4982397	74.0353639	79.2740453	78.2782703	68.4236
1	12	ÆßÀïºÓÇø	620103	ÊÐÏ½Çø	À¼ÖÝÊÐ	µØ¼¶ÊÐ	¸ÊËàÊ¡	103.785866	36.065915	722.0386206	713.2739162	717.5092986	714.1028345	709.936996	3.247417004	3.186422226	3.183808549	3.149462885	3.00095249	140	156.462	150.921	133.172	131.07	7.460925473	12.70169767	10.2464694	7.020672961	18.43962483	1648.2698	1701.7165	1657.9857	1670.9894	1670.9894	73.432838	76.9019171	79.9843411	84.8074771	87.6635438	0.656001922	1.04681102	0.782199441	0.853605606	-0.016814072	95.4050546	97.6620958	98.5303439	98.7664125	98.7239096
1	13	°×ÒøÇø	620402	ÊÐÏ½Çø	°×ÒøÊÐ	µØ¼¶ÊÐ	¸ÊËàÊ¡	104.148556	36.535398	2400.623572	2393.421052	2375.254281	2350.067835	2306.709489	13.22932324	13.17188185	13.03840531	12.96059041	12.0901235	67.24583408	64.04742544	67.31020238	63.78194797	59.0012965	3.994551651	3.306399447	4.539795877	3.809242378	9.376639175	2283.1989	2245.6676	2056.8414	2247.8857	2247.8857	90.3175046	91.2076651	92.4904614	92.5530735	90.8051356	0.497531677	0.793933104	1.061261552	0.252525648	-0.016428549	96.1693775	96.9619638	97.4734982	97.0690428	97.4016772
1	14	³Ç±±Çø	630105	ÊÐÏ½Çø	Î÷ÄþÊÐ	µØ¼¶ÊÐ	Çàº£Ê¡	101.766228	36.650038	200.3988203	187.6853834	187.3974913	177.92689	162.9484774	0.56604211	0.558210569	0.560172273	0.525665422	0.492622968	18.32558024	28.03171267	24.49674199	22.88457938	17.21816333	6.985481518	14.88568244	10.35140418	11.01061767	11.19661841	1494.435	1506.5226	1506.377	1486.7883	1486.7883	66.2351079	66.334088	83.0925111	95.2660581	97.5824812	0.097946634	0.156297736	3.143287315	0.437231508	-0.339062097	96.3848479	97.8816685	98.756706	98.5269768	99.2526977
1	15	¾¸Ô¶ÏØ	620421	ÏØ	°×ÒøÊÐ	µØ¼¶ÊÐ	¸ÊËàÊ¡	104.676774	36.571366	10035.86872	10008.24904	10027.17241	10021.49076	9983.053852	48.90703187	48.97867168	48.98771281	48.93733677	48.77241673	486	390.924	461.051	450.994	394.194	23.24649745	10.03956647	19.43773619	16.83581766	25.02666674	6513.6607	7175.4666	6052.9987	6627.6835	6627.6835	37.0838937	34.9562341	36.9065888	36.7732554	39.4544967	0.611512175	0.975816781	1.000454752	0.586383269	0.440639106	55.0822994	61.0994674	64.5622225	65.0320183	48.9336776
1	16	»ýÊ¯É½±£°²×å¶«Ïç×åÈöÀ­×å×ÔÖÎÏØ	622927	×ÔÖÎÏØ	ÁÙÏÄ»Ø×å×ÔÖÎÖÝ	×ÔÖÎÖÝ	¸ÊËàÊ¡	102.875843	35.717661	1655.831995	1653.472483	1634.627464	1629.025153	1633.343713	6.771969742	6.767778035	6.645813747	6.608962747	6.645814616	451	603.266	521.987	426.314	531.661	48.46091811	99.57832676	68.98995058	45.45718048	110.6674975	2105.5532	2295.9999	2297.6488	2295.9953	2295.9953	10.6232185	14.9710446	22.16168	22.8454407	23.6041606	0.717079902	1.144275831	0.684029765	0.867777022	1.004913558	63.9143048	61.1205433	67.6859671	73.5938768	83.6850729
1	17	¹²ºÍÏØ	632521	ÏØ	º£ÄÏ²Ø×å×ÔÖÎÖÝ	×ÔÖÎÖÝ	Çàº£Ê¡	100.620031	36.284107	23634.57291	23624.43771	23976.24099	23978.86518	23801.5926	207.716033	208.1046176	209.7081459	209.7101157	207.7465108	3740	6447.93	5405.75	4715.19	3985.07	1002.054195	2294.165748	1578.126114	1348.879503	1374.711972	74957.1637	75980.1291	77591.1562	75602.128	75602.128	96.2148977	87.3943849	96.6507952	96.6507952	97.75136	0.396193966	0.632224078	0.944740074	0.823958114	0.798925646	87.6936914	82.4674777	81.8998011	84.7733759	86.5120617
1	18	ÁÙÏÄÏØ	622901	ÏØ¼¶ÊÐ	ÁÙÏÄ»Ø×å×ÔÖÎÖÝ	×ÔÖÎÖÝ	¸ÊËàÊ¡	103.243021	35.604376	2331.3147	2328.464679	2284.998385	2268.027022	2295.22244	9.618173802	9.63474078	9.408851632	9.356682117	9.450992383	537	718.045	609.496	496.164	651.253	89.8354175	165.5127948	122.5405528	87.73556841	193.9665293	4415.4413	4560.8483	4572.5091	4646.2823	4646.2823	76.7150156	76.5727681	84.2650758	91.7519179	97.6610834	0.504885676	0.805668203	1.236071766	1.051731419	0.428321498	59.0253456	64.7998072	70.1868415	77.7647354	78.2394577
1	19	´óÍ¨»Ø×åÍÁ×å×ÔÖÎÏØ	630121	×ÔÖÎÏØ	Î÷ÄþÊÐ	µØ¼¶ÊÐ	Çàº£Ê¡	101.685643	36.926955	6408.253636	6400.844458	6421.267582	6407.492929	6409.290228	37.28088477	37.26366447	37.22782436	37.15672527	37.12544383	2200	3227.26	2844.33	2684.3	2040.02	429.1680702	834.3284813	632.3553265	587.6319559	478.3086306	7573.3017	7303.7684	7970.1485	7456.9851	7456.9851	24.9820913	22.6565099	39.6074143	49.7281873	51.0028064	0.839868695	1.340215289	0.795640056	0.277214586	0.122806916	86.3252957	91.7274032	89.4610687	87.1274975	81.2739275
1	20	°²¶¨Çø	621102	ÊÐÏ½Çø	¶¨Î÷ÊÐ	µØ¼¶ÊÐ	¸ÊËàÊ¡	104.610668	35.580629	6478.940254	6473.652383	6499.686839	6490.005601	6475.893258	28.72562521	29.15953726	29.17071248	29.14152811	29.24870118	841	864.782	854.043	824.912	766.566	142.2786742	169.9591546	156.0811486	130.2045171	238.9113636	5219.921	6832.5167	6198.7587	7304.1722	7304.1722	47.7487149	53.6884312	56.2593532	51.7681414	52.6503197	0.499630378	0.797282094	1.124963589	1.265113091	0.644032922	60.609301	69.2499481	76.5834791	81.3452574	84.7086871
1	21	Æ½´¨Çø	620403	ÊÐÏ½Çø	°×ÒøÊÐ	µØ¼¶ÊÐ	¸ÊËàÊ¡	104.825208	36.728304	3545.589386	3547.717859	3544.944365	3542.671325	3530.642501	17.73350512	17.88072205	17.77806251	17.73013068	17.56150093	176	126.872	162.052	158.373	146.974	15.12473524	4.331731865	11.39219286	9.340374108	14.87459761	2510.8694	2708.8738	2406.3473	2501.7224	2501.7224	66.5161525	69.7932768	69.3880195	70.0334385	73.542458	0.44378191	0.708162245	1.232995547	0.277718568	0.015148661	95.4978958	95.3948923	96.7763476	96.0888963	91.7588734
1	22	ÃñºÍ»Ø×åÍÁ×å×ÔÖÎÏØ	630222	×ÔÖÎÏØ	º£¶«ÊÐ	µØ¼¶ÊÐ	Çàº£Ê¡	102.830892	36.320321	3611.614262	3612.58943	3611.278453	3611.394094	3604.949455	14.5580251	14.59699035	14.6317019	14.61229149	14.56185243	725	935.086	822.902	722.019	781.378	49.10066692	103.1732869	62.71689616	44.92191997	101.0374338	4032.7085	4529.5502	4380.6979	4228.5742	4228.5742	32.6940228	32.4806516	36.7810367	38.5394031	40.2842515	0.2739929	0.43722248	1.180815201	1.100378787	0.976890067	75.7949121	76.9572201	76.9166508	85.4255463	86.4527707
1	23	Î¼Ô´ÏØ	621123	ÏØ	¶¨Î÷ÊÐ	µØ¼¶ÊÐ	¸ÊËàÊ¡	104.215467	35.136755	3807.384217	3829.097698	3832.17425	3827.224727	3824.726461	15.60776005	16.05627398	15.97718897	15.93414642	16.02038517	672	867.261	784.527	641.853	760.943	153.5530386	277.3642106	204.6015616	129.5098875	322.5720479	4778.2884	5418.1124	5149.5252	5674.0277	5674.0277	19.1185087	25.058225	30.6884771	28.9741914	28.4926947	0.435401468	0.694789206	1.079637097	1.046776539	0.697454115	46.057987	46.0493365	53.6087975	65.4868058	64.9039073
1	24	º£êÌÏØ	632223	ÏØ	º£±±²Ø×å×ÔÖÎÖÝ	×ÔÖÎÖÝ	Çàº£Ê¡	100.99443	36.896467	7005.78467	7006.686929	7101.375907	7117.121029	7193.466295	60.41939191	60.41830636	59.44104867	59.48924995	59.62436878	1500	2276.27	2023.95	1850.26	1432.27	548.1507787	1080.662322	828.7162393	736.8695269	574.9584456	20803.9894	20484.9574	21347.1592	20820.2392	20820.2392	61.340477	66.8960325	83.5626992	81.0626992	74.5739352	0.648423391	1.034717627	0.512452657	1.277953787	-0.101811808	86.5488654	90.7665716	95.2813238	93.0002374	85.8069273
1	25	ÁÙä¬ÏØ	621124	ÏØ	¶¨Î÷ÊÐ	µØ¼¶ÊÐ	¸ÊËàÊ¡	103.859565	35.394989	5075.992317	5071.935161	5076.714405	5069.98821	5056.650632	25.58402241	25.59333678	25.55100174	25.50192664	25.42997051	961	1150.74	1064.49	916.482	964.796	147.1898406	251.3966192	185.2491049	127.0733715	307.3926535	5577.4354	6617.4972	6166.1301	6654.3165	6654.3165	33.5493098	35.538209	35.3984466	38.9001301	39.2988427	0.308390468	0.492112187	1.380553227	1.024647887	0.433304348	60.2281979	60.4529133	67.9731942	75.8956112	80.8340873
1	26	»¥ÖúÍÁ×å×ÔÖÎÏØ	630223	×ÔÖÎÏØ	º£¶«ÊÐ	µØ¼¶ÊÐ	Çàº£Ê¡	101.959271	36.844249	6944.944171	6945.370312	6945.095705	6925.971532	6930.023332	38.1822309	38.07400888	37.93748801	37.72175764	37.67108635	1740	2337.25	2067.01	1948.7	1806.97	253.928974	472.3523432	339.7841327	316.038591	326.9619809	8538.0074	8585.4083	8811.8894	8324.9779	8324.9779	29.6378686	32.0560763	29.4244973	35.7797605	36.121394	0.382463661	0.610314028	1.589760207	1.014927427	0.303681105	68.0641219	71.6638535	74.1463573	81.8759716	79.6462892
1	27	ÓÜÖÐÏØ	620123	ÏØ	À¼ÖÝÊÐ	µØ¼¶ÊÐ	¸ÊËàÊ¡	104.112527	35.843056	5988.117654	5978.389959	5966.304354	5964.267294	5921.814193	29.54634943	29.45590995	29.54386948	29.50354328	29.17129048	882	905.794	893.178	837.476	792.714	79.15689285	96.04756041	83.03868822	68.49103292	135.4662426	5361.6049	6036.6598	5537.2743	6036.8236	6036.8236	40.4599013	38.3004329	44.7939394	46.7131313	49.229344	0.703310888	1.122304012	3.898086005	0.011519919	0.823800923	66.6200466	72.2418756	77.0496054	82.7767575	90.5194083
1	28	¸ÞÀ¼ÏØ	620122	ÏØ	À¼ÖÝÊÐ	µØ¼¶ÊÐ	¸ÊËàÊ¡	103.947377	36.332663	4481.321707	4481.22997	4477.807072	4425.021684	4158.860485	22.96182606	22.8574644	22.84417321	22.45149303	19.33749224	192	198.191	195.868	183.831	184.246	12.91301147	15.16598282	14.6872496	14.42940415	48.66922085	3310.6744	3383.4579	2996.389	3103.2991	3103.2991	35.1196482	41.0020011	45.9039619	52.5706286	56.5345926	0.361255608	0.576471409	0.455106031	3.470697674	0.498728441	71.6875872	78.7540423	83.6924084	86.4724349	88.9862419
1	29	äÒÖÐÇø	630106	ÊÐÏ½Çø	Î÷ÄþÊÐ	µØ¼¶ÊÐ	Çàº£Ê¡	101.571667	36.500879	4872.944478	4869.801273	4855.25585	4824.045064	4836.604502	24.41474855	24.29042741	24.15707056	23.9277092	23.94774676	1060	1530.2	1321	1225.39	1072	168.1614055	386.8939183	256.5307332	239.3385526	253.1073518	7277.8637	7316.7672	7503.4439	7335.2444	7335.2444	25.5650885	25.4263281	42.4476047	32.1683493	32.4749458	0.873083237	1.39321719	2.924014805	0.82176516	0.123292242	64.192021	78.9549308	88.5758719	89.8461013	84.2291333
1	30	ÓÀµÇÏØ	620121	ÏØ	À¼ÖÝÊÐ	µØ¼¶ÊÐ	¸ÊËàÊ¡	103.26038	36.736513	11195.82479	11183.77472	11162.07171	11097.0705	11006.81871	54.05159115	54.10619892	54.15582234	53.64492354	52.0343776	823	952.338	884.998	836.916	787.062	71.03835202	103.4263147	83.89915302	75.16035826	117.6717846	9037.2854	10471.0802	8304.3526	9088.7713	9088.7713	36.0129535	34.0129535	37.4744919	42.4220444	48.6371866	0.437686515	0.698435556	1.162297755	0.626334107	0.387081818	83.8681641	86.4810888	88.4342545	89.097953	87.1554419
1	31	Â¤Î÷ÏØ	621122	ÏØ	¶¨Î÷ÊÐ	µØ¼¶ÊÐ	¸ÊËàÊ¡	104.634984	35.00394	4108.057809	4112.120725	4085.105856	4070.08176	4072.544537	14.81271228	14.80586095	14.48556055	14.34368212	14.61656979	664	750.99	735.683	627.937	689.761	193.2919119	280.3931367	259.9370763	175.5161945	362.3740458	3812.9429	5197.3288	4482.3988	5704.5783	5704.5783	45.4238396	47.1789416	46.9044318	50.1020185	51.2741797	0.536521601	0.856151035	1.604144337	0.721086569	0.430131527	65.0602247	68.1661149	76.2984123	75.6313274	81.1266913
1	32	¼âÔúÏØ	632322	ÏØ	»ÆÄÏ²Ø×å×ÔÖÎÖÝ	×ÔÖÎÖÝ	Çàº£Ê¡	102.031183	35.938299	2896.051684	2894.726074	3196.483248	3195.42222	3195.131637	19.9581772	19.99478223	20.36564709	20.36676012	20.35468723	1530	2100.22	1487.41	1257.45	1338.03	195.5102258	340.3486577	166.6497468	123.1500261	241.7064988	3194.2771	3460.1814	3679.3185	3315.7769	3315.7769	21.4270597	26.9826153	40.3159486	38.649282	41.1720214	0.36955628	0.589717155	0.577846703	-0.073591462	0.452942283	93.8604748	92.9808676	92.3500321	89.3701273	90.1656298
1	33	äÒÔ´ÏØ	630123	ÏØ	Î÷ÄþÊÐ	µØ¼¶ÊÐ	Çàº£Ê¡	101.256464	36.682427	3085.127229	3085.049352	3080.648947	3074.472201	3078.998617	17.31638038	17.31471232	17.20178083	17.16262983	17.18281312	828	1269.81	1075.8	1019.52	871.781	161.1341737	371.5362308	248.0771392	234.0388899	233.8621767	3358.0406	3275.9917	3521.6414	3406.1773	3406.1773	52.1127408	58.1566968	65.2995539	58.8709825	52.5582412	1.027273853	1.639265915	1.316760829	0.48998912	-3.91E-05	67.960237	80.7454977	82.3720952	80.2566642	74.0785626
1	34	ÓÀ¾¸ÏØ	622923	ÏØ	ÁÙÏÄ»Ø×å×ÔÖÎÖÝ	×ÔÖÎÖÝ	¸ÊËàÊ¡	103.285854	35.958306	3528.362588	3522.45974	3511.688144	3508.704284	3495.105876	16.39531271	16.37042067	16.10697016	16.13446523	16.29618242	736	876.965	802.381	700.755	771.054	38.92056529	67.51208785	48.65776687	34.41649262	80.93324971	3616.8288	4021.5386	3718.4298	3620.7926	3620.7926	18.7074239	23.05525	30.7933452	33.6504881	32.5408248	2.137635034	3.411117921	1.113272311	0.502127001	0.724113073	56.797289	84.070754	83.2311786	83.3149438	77.0218477
1	35	°²ÄþÇø	620105	ÊÐÏ½Çø	À¼ÖÝÊÐ	µØ¼¶ÊÐ	¸ÊËàÊ¡	103.71909	36.103927	125.6018697	119.6488735	106.6980708	101.7168047	86.99035633	0.385941494	0.364137404	0.366536043	0.354947684	0.268036908	7.341145121	8.126083236	8.407577878	7.843268518	6.805183956	2.393427864	3.482846267	2.899741382	2.318217589	6.700205812	1225.7969	1225.0221	1221.4627	1221.5366	1221.5366	86.0121367	92.0509585	96.1186105	100	100	0.389889571	0.622163877	1.117110135	1.240584072	0.010129432	94.9461475	97.8271048	99.7012153	99.8041273	99.9523568
1	36	Î÷¹ÌÇø	620104	ÊÐÏ½Çø	À¼ÖÝÊÐ	µØ¼¶ÊÐ	¸ÊËàÊ¡	103.627964	36.088431	617.8746439	612.3130126	608.3034225	606.8342535	589.846933	2.650321727	2.642846083	2.619566453	2.593264815	2.404842626	74.84119098	85.01127679	80.41069521	71.3869845	74.69410343	7.80180138	11.49015113	9.411183603	7.223570767	13.31012796	1950.0259	1970.9607	1907.9185	1924.4017	1924.4017	90.9691415	92.7774529	94.1745847	95.4165264	91.8132233	0.616315011	0.983480878	0.252022362	0.371023121	0.192699145	98.3378609	98.8674386	98.84755	98.570462	99.2566962
1	37	ÀÖ¶¼Çø	630202	ÊÐÏ½Çø	º£¶«ÊÐ	µØ¼¶ÊÐ	Çàº£Ê¡	102.401725	36.482058	4862.625867	4862.396844	4862.520594	4860.947151	4852.845297	26.74904359	26.74264806	26.76205187	26.73868407	26.68741383	1240	1645.33	1433.66	1317.37	1225.68	110.303518	217.4095245	142.321653	121.9001697	175.7548786	5419.1558	6102.7209	5946.318	5444.9143	5444.9143	49.2566826	46.1778648	49.7492934	52.7049584	51.8981195	0.48680937	0.77682305	1.536204744	1.076100272	0.637717286	75.2434982	78.8359003	78.5345741	84.7606226	84.7721616
1	38	³Ç¹ØÇø	620102	ÊÐÏ½Çø	À¼ÖÝÊÐ	µØ¼¶ÊÐ	¸ÊËàÊ¡	103.825255	36.057054	321.1462501	308.4435056	306.3812004	292.7437253	256.2296538	1.228191802	1.170833861	1.164556938	1.161177277	0.79532646	23.95548192	26.09423669	26.76324258	26.20685035	20.09357255	3.183075999	5.084020079	3.315027527	3.256142455	14.58623568	1841.1095	1849.6663	1827.5935	1818.5718	1818.5718	96.8365785	97.654339	98.7922806	99.0805372	98.7603907	0.307783977	0.491144383	0.308397961	1.017409565	0.207615594	99.0052448	99.389524	99.7374759	99.7752947	99.9388634
1	39	»¯Â¡»Ø×å×ÔÖÎÏØ	630224	×ÔÖÎÏØ	º£¶«ÊÐ	µØ¼¶ÊÐ	Çàº£Ê¡	102.264143	36.094908	5076.996016	5074.493233	5091.342899	5092.175219	5091.899369	30.4288035	30.45961839	30.36581137	30.37057938	30.35224881	1770	2406.98	2058.23	1775.56	1933.9	165.1420677	347.6098424	215.0235917	160.7026476	297.818453	5068.8963	5633.7759	5715.1201	5085.0494	5085.0494	10.6011735	10.2388547	19.7626642	19.7212356	20.9024612	1.016885273	1.622688402	1.101710804	0.850203021	0.496993323	80.3661144	79.7687861	82.0341221	87.8961566	83.2474606
1	40	Í¬ÐÄÏØ	640324	ÏØ	ÎâÖÒÊÐ	µØ¼¶ÊÐ	ÄþÏÄ»Ø×å×ÔÖÎÇø	105.914458	36.980575	8076.609853	8111.353222	8153.747449	8133.988282	8100.357462	32.01758446	32.27395306	31.80495683	31.61561985	31.1350722	360	189.603	303.812	255.516	257.504	79.89905847	13.52680523	68.74163737	43.94309951	84.02441969	4170.2871	5542.0279	4673.5126	4481.3319	4481.3319	43.9725603	65.9422572	48.1392269	50.5040918	43.6647641	0.705110549	1.125175809	1.535076109	0.978070748	1.12122212	63.1494898	75.4214153	73.0199845	77.5517709	83.5251639
1	41	»ÝÅ©Çø	640205	ÊÐÏ½Çø	Ê¯×ìÉ½ÊÐ	µØ¼¶ÊÐ	ÄþÏÄ»Ø×å×ÔÖÎÇø	106.781176	39.239302	1780.051483	1765.988434	1756.345015	1752.957181	1713.498732	10.7314434	10.54194089	9.768768087	9.447777991	9.608639441	83.67714826	43.89316625	67.40461222	74.21420452	72.17230035	0.453087445	0.055136098	0.424827905	0.802567932	1.963163877	2750.6236	2998.9354	2850.6035	2851.3159	2851.3159	54.8294514	72.9634492	80.102734	86.7232794	83.6995712	0.594212695	0.948211244	3.233385799	0.483733708	0.307105468	59.7288151	97.3038555	95.2581899	95.8309249	95.6485775
1	42	ÀûÍ¨Çø	640302	ÊÐÏ½Çø	ÎâÖÒÊÐ	µØ¼¶ÊÐ	ÄþÏÄ»Ø×å×ÔÖÎÇø	106.212566	37.983458	2048.893023	1908.963208	1945.021079	1879.79157	1838.117043	9.723874543	9.539944416	9.41721422	9.143615438	8.939102936	7.577535552	4.385494948	6.906231155	6.06590609	6.517944043	13.66654864	0.162395771	11.18166357	3.152820354	11.28133698	1534.5942	1879.1248	1721.7622	1625.9713	1625.9713	32.1233246	43.8400714	51.6797384	63.3403205	69.766922	0.23976487	0.382603312	1.104668085	0.952183395	0.189957224	80.5639195	81.5538475	83.4832746	88.7756783	87.7870459
1	43	ºØÀ¼ÏØ	640122	ÏØ	Òø´¨ÊÐ	µØ¼¶ÊÐ	ÄþÏÄ»Ø×å×ÔÖÎÇø	106.349828	38.554344	2483.62529	2434.658026	2379.913498	2400.060801	2377.183259	10.21072863	10.1395611	9.796948392	9.588263037	9.622758008	99.22525441	56.92934391	94.29660983	107.856	83.76838395	1.744436847	0.170835394	1.447564554	2.006445656	1.537285588	2094.731	2362.4247	2168.5906	2234.0936	2234.0936	13.8757151	19.4312707	32.2090485	40.6873093	65.0264855	0.525189329	0.838067633	1.866694701	0.786929734	-0.13524607	63.3329391	74.0062384	82.4144674	86.8554877	85.1416245
1	44	ÐËÇìÇø	640104	ÊÐÏ½Çø	Òø´¨ÊÐ	µØ¼¶ÊÐ	ÄþÏÄ»Ø×å×ÔÖÎÇø	106.28865	38.47361	1096.680942	1072.980936	1079.003287	1082.06074	1034.109295	5.757995054	5.514394305	5.213931821	5.042626661	4.630194852	6.403497125	2.864789042	5.047861001	4.402016571	3.198977456	4.280653716	0.03133304	0.646242992	0.157343674	1.828638198	1421.9348	1595.5322	1491.5013	1486.2965	1486.2965	97.6527063	97.5191078	96.673677	89.7057874	89.8787799	0.580819023	0.926838374	0.864645533	0.307078288	0.122197954	89.8059056	96.2897368	97.2002971	98.5726274	98.4001713
1	45	½ð·ïÇø	640106	ÊÐÏ½Çø	Òø´¨ÊÐ	µØ¼¶ÊÐ	ÄþÏÄ»Ø×å×ÔÖÎÇø	106.242542	38.473305	573.2458492	523.1614225	508.4718825	498.5284751	451.623487	1.440839076	1.268669943	1.155204234	1.073308816	0.935729841	0.106316851	0.05310664	0.075314304	0.062328958	0.046541257	0.18948771	0.010374144	0.10781484	0.071909388	0.08686173	660.0349	711.0831	681.0014	669.1012	669.1012	67.8657514	67.9362818	68.4694329	74.502894	81.986235	0.945586329	1.508913551	130.6732782	-0.984457485	-0.177770572	99.5494048	98.2223284	96.8847698	98.0869301	98.2249166
1	46	É³ÆÂÍ·Çø	640502	ÊÐÏ½Çø	ÖÐÎÀÊÐ	µØ¼¶ÊÐ	ÄþÏÄ»Ø×å×ÔÖÎÇø	105.190536	37.514564	7372.206107	7318.584051	7380.760311	7413.658527	7471.988938	55.55608869	55.74930335	54.15558755	53.60706399	54.25894046	339	229.456	314.077	318.801	257.835	17.5515063	2.622108423	19.88714374	18.25663427	15.43176336	14130.6055	14777.6243	13872.1374	14148.6492	14148.6492	54.4122738	56.0572954	61.187491	61.4512684	62.3585529	0.824126508	1.315094792	1.231470924	0.690621081	0.336264219	73.6549406	83.1638088	83.5253938	84.0916257	84.7982336
1	47	º£Ô­ÏØ	640522	ÏØ	ÖÐÎÀÊÐ	µØ¼¶ÊÐ	ÄþÏÄ»Ø×å×ÔÖÎÇø	105.643487	36.565033	9098.231865	9088.666878	9059.94014	9054.461893	9055.331324	36.59734197	37.33242384	37.02478705	36.92625303	37.6321188	648	415.365	579.438	528.155	513.489	103.2714417	30.3644974	88.68750758	64.85128547	103.5558822	6889.5286	8442.717	7388.3729	7586.953	7586.953	24.6753021	24.2479517	32.6849639	33.8395533	35.2190886	0.840524404	1.341261634	1.391784452	1.043397969	1.185901491	72.244898	69.0245445	65.7229543	74.4604522	79.6859652
1	48	ÑÎ³ØÏØ	640323	ÏØ	ÎâÖÒÊÐ	µØ¼¶ÊÐ	ÄþÏÄ»Ø×å×ÔÖÎÇø	107.407359	37.783205	10886.6787	11199.19322	11216.63684	11192.42804	11156.29223	60.89895087	65.93820709	65.4226188	65.12344792	63.48439585	230	94.20089647	189.109	138.407	179.474	300.5578976	5.682991229	196.8079754	81.46774065	229.9033879	6147.3146	8333.6987	7271.9534	6615.1333	6615.1333	16.9227882	21.2365137	50.6482784	50.0600431	55.2833068	-0.051986803	-0.082957619	1.935594887	1.329313906	0.741665668	90.0985407	78.1878889	85.0015186	91.0204197	91.3895807
1	49	Î÷ÏÄÇø	640105	ÊÐÏ½Çø	Òø´¨ÊÐ	µØ¼¶ÊÐ	ÄþÏÄ»Ø×å×ÔÖÎÇø	106.156394	38.49604	1694.309039	1649.659048	1642.672563	1622.60816	1585.367266	8.224458072	8.02832823	7.747577857	7.597357553	7.424530739	111	62.02506503	102.027	113.144	88.60353064	2.286430328	0.131326331	1.9621101	2.853829665	1.50504712	1819.479	2040.2618	1864.7159	1836.6382	1836.6382	86.1232736	86.1938041	86.2881634	87.8275232	90.8761698	1.025018751	1.63566735	0.192682961	1.181564391	-0.069407848	82.611265	97.6131459	93.9252112	97.1098363	97.8266991
1	50	ÖÐÄþÏØ	640521	ÏØ	ÖÐÎÀÊÐ	µØ¼¶ÊÐ	ÄþÏÄ»Ø×å×ÔÖÎÇø	105.685285	37.491505	5787.901037	5650.161682	5619.686876	5593.227814	5529.282708	31.23198318	32.49606072	31.11779979	30.29864595	30.79650029	74.77763387	48.98880242	70.32083686	67.90073734	61.42304387	15.51232213	1.303439645	16.27147745	12.62162945	15.17116002	3283.0831	4016.9311	3337.9478	3464.1482	3464.1482	52.0676661	52.8368968	48.4618968	48.728504	49.0093467	0.711967381	1.136117556	1.548032826	0.769289064	0.317173069	60.1272321	76.689192	82.6684222	85.5898054	86.7079458
1	51	ÇàÍ­Ï¿ÊÐ	640381	ÏØ¼¶ÊÐ	ÎâÖÒÊÐ	µØ¼¶ÊÐ	ÄþÏÄ»Ø×å×ÔÖÎÇø	106.078818	38.021302	3183.887925	3180.100897	3136.037787	3145.501566	3106.941687	17.32222959	17.11235833	16.88313817	16.39049766	16.15417446	35.50268749	19.45712838	31.10169095	29.15088737	28.01000733	8.418403204	0.198694259	4.3225336	2.175645091	2.445388303	3249.4874	3761.0827	3458.3924	3361.8368	3361.8368	51.5256802	46.2949109	48.8590135	60.5256802	58.2659665	0.597901738	0.95409801	0.714504736	0.425651507	0.193481183	82.1504003	87.9778139	86.8654482	86.9035651	81.1623877
1	52	ºìËÂ±¤Çø	640303	ÊÐÏ½Çø	ÎâÖÒÊÐ	µØ¼¶ÊÐ	ÄþÏÄ»Ø×å×ÔÖÎÇø	106.062114	37.425702	4799.468344	4568.96982	4643.21069	4598.570171	4644.403135	25.24309704	26.97757825	25.34095242	24.11945582	24.27995375	63.31327389	37.62843145	58.30577012	49.63145511	49.02704212	34.44561772	1.692960928	34.2496295	19.56618891	39.68593195	2196.0433	3072.8213	2492.4422	2443.8229	2443.8229	21.091262	24.2437356	34.6772119	37.4079207	40.0791482	0.172670672	0.27553816	1.379871126	0.040355854	3.476391127	65.0985407	81.5538475	68.3837635	70.3940962	87.4750882
1	53	ÁéÎäÊÐ	640181	ÏØ¼¶ÊÐ	Òø´¨ÊÐ	µØ¼¶ÊÐ	ÄþÏÄ»Ø×å×ÔÖÎÇø	106.340054	38.102655	4599.989752	4668.511177	4661.6095	4612.859488	4525.125464	33.32988965	34.66656313	33.46395197	32.57012162	30.93093865	48.0612289	21.79976567	38.45665541	30.83264749	34.05813456	81.94980076	0.471524461	47.07857232	10.26049528	60.41266399	2711.4129	3729.7131	3179.1459	3045.0036	3045.0036	45.038843	47.9234584	45.2060671	58.4234584	68.3038932	1.125365251	1.795794658	3.268107595	1.011810836	0.434703701	72.8967049	89.3456713	95.5878407	97.2176016	97.4572222
1	54	´óÎä¿ÚÇø	640202	ÊÐÏ½Çø	Ê¯×ìÉ½ÊÐ	µØ¼¶ÊÐ	ÄþÏÄ»Ø×å×ÔÖÎÇø	106.367861	39.01906	1823.129379	1809.396594	1656.547252	1643.545888	1647.302984	11.68630093	11.59013157	10.33088556	10.04257071	10.24183618	97.38525827	54.36452983	85.14339312	98.73834259	84.228819	0.820882637	0.078957723	0.75931573	1.921891989	2.986852694	2334.3058	2409.615	2342.5784	2333.9994	2333.9994	91.3629167	91.8217755	92.6350035	94.755199	91.2904134	0.020354479	0.032480534	1.966187244	0.204282993	-0.013662479	97.6941743	99.3038555	99.3900807	99.5346274	99.292545
1	55	Æ½ÂÞÏØ	640221	ÏØ	Ê¯×ìÉ½ÊÐ	µØ¼¶ÊÐ	ÄþÏÄ»Ø×å×ÔÖÎÇø	106.523474	38.913544	4065.158249	4044.37101	4120.960346	4071.183791	4089.264056	18.12057369	18.05734027	17.45915419	17.11483898	16.75696688	141	79.14259243	128.367	146.525	112.601	3.840909637	0.264165878	1.699769548	2.188885359	5.055137817	4634.1699	5176.0049	4844.8533	4914.4376	4914.4376	47.5955203	48.6565283	56.4961953	59.1146603	59.6117517	0.711127008	1.134776536	2.29102606	0.658041217	0.290390264	63.0405061	76.9197367	83.9008071	86.2281181	83.9131635
1	56	ÓÀÄþÏØ	640121	ÏØ	Òø´¨ÊÐ	µØ¼¶ÊÐ	ÄþÏÄ»Ø×å×ÔÖÎÇø	106.253145	38.277373	1645.740593	1635.967529	1642.798232	1676.677006	1649.390679	6.610378589	6.413094578	6.223833754	5.962584089	5.838749276	27.46589545	15.40968358	24.57830933	26.1189925	21.19403614	2.245619451	0.057667987	1.054102607	0.718070354	0.72184949	1623.5322	1904.0525	1730.1542	1718.682	1718.682	16.3866213	14.3816088	19.1435136	40.1165985	64.5790969	0.590808959	0.942779753	1.485883583	0.820772574	-0.338332403	67.5873991	78.7865453	84.4831556	87.5749793	82.1771989
1	57	Ê¯¹ÕÇø	150205	ÊÐÏ½Çø	°üÍ·ÊÐ	µØ¼¶ÊÐ	ÄÚÃÉ¹Å×ÔÖÎÇø	110.060686	40.676645	1503.47442	1486.739666	1471.918753	1477.352476	1471.758833	9.19076481	9.154696845	9.077658675	9.103639607	8.964236095	64.19824839	35.79105298	78.40185905	73.98094407	99.89582793	6.872884916	0.927729988	12.31497569	10.1960036	30.07551256	867.2236	1080.7499	780.9126	905.807	905.807	82.3410841	88.3252437	88.5661439	79.0990411	74.427157	4.596114855	7.334221931	4.112104583	0.652525366	-0.542081718	90.9993323	98.4606249	99.0487717	99.1521294	99.1521294
1	58	Îä´¨ÏØ	150125	ÏØ	ºôºÍºÆÌØÊÐ	µØ¼¶ÊÐ	ÄÚÃÉ¹Å×ÔÖÎÇø	111.451303	41.096471	10135.47269	10182.16774	10127.0128	10127.27986	10124.69556	45.68599864	47.3514841	47.31109691	47.30771408	46.6464416	189	127.136	279.31	237.384	335.814	45.71811274	9.244031635	111.1355517	77.32530855	234.7938923	7469.6942	9010.1213	6024.3679	8144.3653	8144.3653	56.079633	56.4487056	66.5794246	58.2134115	55.3192377	1.005866264	1.605104886	1.256251635	0.927897726	-0.076651152	61.2227321	78.0782216	90.8140634	88.4879583	81.953125
1	59	´ïÀ­ÌØÆì	150621	Æì	¶õ¶û¶àË¹ÊÐ	µØ¼¶ÊÐ	ÄÚÃÉ¹Å×ÔÖÎÇø	110.033833	40.412438	12267.56818	12485.18825	12309.86347	12284.66856	12525.59091	93.94996208	93.12419139	88.26251071	87.89606603	90.59663149	129	60.77933026	137.351	134.708	163.206	384.3132795	17.31718489	447.7260398	434.6344732	821.2987394	11899.1315	15107.1609	11982.0223	13630.336	13630.336	58.7893038	62.3607324	75.0731507	74.6092618	63.0269056	1.179166422	1.881647545	2.349699475	0.409362127	-0.344436867	76.5501556	84.8862079	93.2363296	93.1688603	85.9641561
1	60	ÒÁ½ð»ôÂåÆì	150627	Æì	¶õ¶û¶àË¹ÊÐ	µØ¼¶ÊÐ	ÄÚÃÉ¹Å×ÔÖÎÇø	109.74774	39.56466	9263.386786	9519.456809	9700.263829	9632.651347	9333.259658	73.24935291	75.35108102	73.78243683	72.73097247	72.44714938	163	77.32707676	153.497	134.851	185.095	295.1124129	39.91025716	273.0062111	225.9511371	492.4243313	6627.6885	8905.9713	7546.4283	8457.0178	8457.0178	62.1332836	68.2597658	67.3669087	70.6389675	75.7205131	2.962940392	4.728093855	3.615596904	0.051811654	0.31195457	85.9630946	95.7649638	98.8051804	98.954881	98.700282
1	61	ËçµÂÏØ	610826	ÏØ	ÓÜÁÖÊÐ	µØ¼¶ÊÐ	ÉÂÎ÷Ê¡	110.263362	37.50294	3708.027588	3724.222864	3747.909563	3740.863022	3737.954375	10.65963509	10.75300894	11.70211825	11.6676691	11.70548115	240	165.458	252.575	208.415	278.311	57.03909922	21.66502788	66.71555458	34.52948442	166.8367271	2106.0325	3321.3061	2936.9298	3091.6773	3091.6773	8.3805232	5.5233804	10.7614756	10.4836978	44.4507117	1.073656644	1.713280968	2.912269675	0.913236364	0.656178914	85.294285	78.973424	81.2708018	82.9454731	78.2899992
1	62	°×ÔÆ¶õ²©¿óÇø	150206	ÊÐÏ½Çø	°üÍ·ÊÐ	µØ¼¶ÊÐ	ÄÚÃÉ¹Å×ÔÖÎÇø	109.973076	41.769701	464.5990456	464.9616376	417.7557917	495.5138924	432.4553027	3.960935153	3.963900378	2.888889915	3.650593685	3.599510958	1.671176108	0.842193482	1.972851762	2.597896083	3.12621613	0.940302873	0.016752232	8.958611107	3.058376357	14.25501488	514.0455	574.3052	445.9274	467.7366	467.7366	68.2114717	76.1703727	84.4456067	90.9706775	100	1.151966831	1.838243966	1.528757347	0.826559399	-0.197722716	100	99.7580802	99.8366824	99.8506348	99.8506348
1	63	ÇàÉ½Çø	150204	ÊÐÏ½Çø	°üÍ·ÊÐ	µØ¼¶ÊÐ	ÄÚÃÉ¹Å×ÔÖÎÇø	109.901572	40.643246	99.57154795	93.48651292	35.91508569	35.90298069	79.66221582	0.286481654	0.256079031	0.07657651	0.080388955	0.180324194	0.124682983	0.056304356	0.085771994	0.083369262	0.065372495	0.572353135	0.015658265	1.109773285	0.885996264	4.014122774	893.6114	897.3824	889.6761	894.9656	894.9656	95.306575	91.1681967	94.2201429	96.6151218	96.4281443	1.139821315	1.818862834	2.368953992	0.511007768	-0.453666327	99.6761452	99.7400477	99.6103911	99.6188841	99.6188841
1	64	¾ÅÔ­Çø	150207	ÊÐÏ½Çø	°üÍ·ÊÐ	µØ¼¶ÊÐ	ÄÚÃÉ¹Å×ÔÖÎÇø	109.968122	40.600581	3260.180072	3183.817332	3024.341824	3197.777691	3091.79441	16.81675027	16.35697488	13.23063126	14.99823867	15.0223988	129	66.22406723	124.184	142.563	196.662	16.72956732	0.941512962	49.05800263	27.33495247	85.06165864	3745.4082	4368.5031	3507.9485	3840.0129	3840.0129	72.0753162	62.9903229	67.8588065	78.2533806	77.457482	0.993256205	1.584982463	1.832317982	0.778403776	-0.183387183	81.8010681	90.246678	95.2367602	96.130063	96.130063
1	65	×ÓÖÞÏØ	610831	ÏØ	ÓÜÁÖÊÐ	µØ¼¶ÊÐ	ÉÂÎ÷Ê¡	110.03525	37.610683	4008.517273	4033.599609	4059.337627	4055.300461	4054.10733	12.14608647	12.17031239	12.67120088	12.67302261	12.70320994	277	151.892	247.217	186.172	271.111	72.29171931	12.68261646	59.30233062	22.48948435	137.6304191	2238.4787	3424.2325	3127.8127	3126.078	3126.078	55.7984257	42.6801461	45.7984257	42.0134794	40.7396185	1.0053316	1.6042517	4.24051848	1.373450752	0.507708023	72.2207234	75.0733204	77.2324324	77.0610947	72.4270724
1	66	¶«Ê¤Çø	150602	ÊÐÏ½Çø	¶õ¶û¶àË¹ÊÐ	µØ¼¶ÊÐ	ÄÚÃÉ¹Å×ÔÖÎÇø	109.963339	39.822507	4058.843334	4044.926601	4000.80735	3917.504852	3833.43218	24.70329084	24.45035568	22.60002935	21.48359249	21.47323284	44.90574738	21.45305281	43.4195132	38.97963536	49.5564392	50.91964602	6.315572667	80.51295283	79.44201205	173.3456216	2281.4043	3145.6696	2227.5408	2510.1223	2510.1223	15.1877669	8.3456616	96.8072001	90.4885188	96.170604	1.108963732	1.769622036	3.588667841	-0.376682165	-0.226831236	97.8255527	98.7816217	99.7160194	99.8483976	99.7537457
1	67	¶õÍÐ¿ËÆì	150624	Æì	¶õ¶û¶àË¹ÊÐ	µØ¼¶ÊÐ	ÄÚÃÉ¹Å×ÔÖÎÇø	107.976161	39.08965	31349.87218	31315.66696	32525.87489	32608.61464	31557.00926	293.8054	291.5030697	291.3909009	290.8176869	290.758064	357	164.886	274.323	289.946	351.006	757.9473693	5.188982554	443.5012533	324.30034	880.0458272	50542.3558	55884.1746	50940.293	49716.947	49716.947	55.5292313	61.4115842	65.8560287	65.6660287	79.1692784	2.033707476	3.245276161	3.515238606	0.560413456	0.214413075	85.156494	95.3688377	98.1106015	98.2811245	97.2583406
1	68	Ã×Ö¬ÏØ	610827	ÏØ	ÓÜÁÖÊÐ	µØ¼¶ÊÐ	ÉÂÎ÷Ê¡	110.183754	37.755417	2211.260012	2214.955799	2221.33236	2219.37162	2214.228291	6.422801411	6.424227741	6.621820134	6.61281969	6.650403613	103	61.97211465	103.123	82.04614233	108.406	33.34309128	7.754068225	38.29189607	17.64762088	89.97964825	1345.9697	2097.8127	1884.8469	1845.3776	1845.3776	77.4917847	73.3792306	91.1281483	91.355421	45.3695055	0.881865503	1.407231437	3.49557366	0.949300654	0.424451521	85.9304682	82.579967	85.1824548	86.348182	80.7539367
1	69	¹ÌÑôÏØ	150222	ÏØ	°üÍ·ÊÐ	µØ¼¶ÊÐ	ÄÚÃÉ¹Å×ÔÖÎÇø	110.060514	41.034106	9772.286325	10001.02322	10003.94276	10004.60428	9950.100147	42.21742554	43.24496613	42.98680805	43.04067115	42.77450677	147	77.84787288	174.221	169.606	235.776	84.87430979	5.938457876	130.8974067	123.1478247	284.8028495	6446.1155	8297.4109	5152.4553	5800.1407	5800.1407	26.2505093	36.8565699	51.1422842	53.999427	45.5236714	0.962858969	1.536476261	1.887084793	0.640298875	-0.38908381	74.4614611	83.0347659	86.9430328	88.0681339	76.4887093
1	70	ÓÜÑôÇø	610802	ÊÐÏ½Çø	ÓÜÁÖÊÐ	µØ¼¶ÊÐ	ÉÂÎ÷Ê¡	109.720309	38.277029	9104.510788	9193.561894	9252.531309	9153.160951	9212.775777	65.50438242	66.04725891	66.09263155	65.34519869	62.95369749	268	134.387	252.658	209.464	262.602	907.3288173	166.4779067	776.4757748	567.0835475	1128.247799	7532.2885	10265.6026	9258.172	10050.3986	10050.3986	44.0298795	50.7923209	57.7974097	62.8831102	75.3164145	0.677029423	1.080365525	1.325101518	0.649064415	0.807188771	92.3921017	83.4642987	82.9964696	87.388447	94.6724341
1	71	Èüº±Çø	150105	ÊÐÏ½Çø	ºôºÍºÆÌØÊÐ	µØ¼¶ÊÐ	ÄÚÃÉ¹Å×ÔÖÎÇø	111.701857	40.792097	1929.518676	1900.287983	1924.542501	1927.701345	1812.021461	8.367354257	7.813329948	7.110977075	7.663731651	6.985644177	13.72861498	10.46585158	21.90503167	16.92012902	23.70219604	6.110542121	0.810930828	25.29165721	12.25456121	57.05140336	2504.3252	2812.4512	2348.5481	2645.6494	2645.6494	72.1275038	70.9520987	71.0074584	75.8953421	83.0870385	1.451965878	2.316965595	1.446184109	0.157824642	0.161064229	90.3029533	92.2495036	94.7942647	96.6365114	96.6365114
1	72	ÓñÈªÇø	150104	ÊÐÏ½Çø	ºôºÍºÆÌØÊÐ	µØ¼¶ÊÐ	ÄÚÃÉ¹Å×ÔÖÎÇø	111.673881	40.753655	314.7774305	306.1107272	308.1195992	307.3207142	250.8555584	0.941000587	0.867505984	0.852039391	0.848936511	0.533166508	0.13901401	0.104058357	0.203059339	0.158841312	0.13162827	1.264967529	0.086654404	5.423169299	2.682928388	18.95825751	811.2814	882.1584	781.2291	845.8519	845.8519	76.938436	77.8760089	76.6210065	79.6709521	88.2893325	1.714820894	2.736414865	1.821919993	-0.19342879	1.021004187	94.1005785	96.6765751	98.7808004	98.965568	98.965568
1	73	×¼¸ñ¶ûÆì	150622	Æì	¶õ¶û¶àË¹ÊÐ	µØ¼¶ÊÐ	ÄÚÃÉ¹Å×ÔÖÎÇø	111.240171	39.864362	13618.36119	13541.61565	14083.03037	13958.10002	13216.16031	86.13404838	85.43994109	84.0916105	81.70564284	79.33882807	422	279.606	516.089	435.774	591.045	239.7024272	93.7259129	358.8355087	287.2581907	812.1872584	7671.7511	10511.5984	8465.9807	10090.9137	10090.9137	54.0583679	60.1848501	66.1107761	66.0441094	69.7603457	2.524604342	4.028621808	3.294927052	0.377165469	-0.261801528	90.3412606	96.7320058	98.918014	99.1650056	98.3255975
1	74	¿µ°ÍÊ²Çø	150603	ÊÐÏ½Çø	¶õ¶û¶àË¹ÊÐ	µØ¼¶ÊÐ	ÄÚÃÉ¹Å×ÔÖÎÇø	109.858614	39.608301	619.2270673	589.5501615	625.1531267	563.9999622	528.0514871	4.782191379	4.348303614	4.250457771	3.404830989	3.413034392	11.73989848	5.170869575	10.42806523	8.93829352	14.0128654	15.09508911	2.581711645	20.91286352	27.66859398	53.7508488	354.6825	500.3895	393.2701	456.4891	456.4891	85.680814	93.6130435	99.7	99.7	100	4.047310453	6.458470692	0.046210721	-0.001971618	-0.002953259	81.7025227	89.7057532	93.473167	99.6683572	100
1	75	¶¨±ßÏØ	610825	ÏØ	ÓÜÁÖÊÐ	µØ¼¶ÊÐ	ÉÂÎ÷Ê¡	107.601267	37.594612	11737.45552	11809.44827	11840.89569	11828.32197	11785.50259	50.80960398	51.37211248	48.57191258	48.45639963	48.29221955	914	375.889	709.66	481.144	640.443	376.336904	23.99028913	230.4986534	83.30001042	300.1023826	8035.6223	10182.9681	9444.8261	8850.5501	8850.5501	44.0251847	43.1918514	48.8736695	51.5489942	50.1608779	0.688844022	1.0992186	4.496360723	0.381041228	0.002650744	89.301195	87.6660065	92.6699861	93.0535264	88.4898921
1	76	ÎÚÉóÆì	150626	Æì	¶õ¶û¶àË¹ÊÐ	µØ¼¶ÊÐ	ÄÚÃÉ¹Å×ÔÖÎÇø	108.817607	38.604136	12916.0418	11706.47744	12192.35411	12190.56638	11755.57066	141.9221045	139.7798263	140.2954829	140.2668752	139.5750852	152	62.60610525	128.74	110.544	145.348	1561.428716	99.22622489	1335.02514	1004.505792	1946.52347	11037.0489	15268.6727	13261.6801	13953.4855	13953.4855	47.8970571	51.4684856	66.0139402	68.551819	62.327359	1.363749386	2.176194671	4.610062959	0.688454813	-0.121993757	66.073904	84.1363029	95.3566157	96.838886	94.5217583
1	77	ÇåË®ºÓÏØ	150124	ÏØ	ºôºÍºÆÌØÊÐ	µØ¼¶ÊÐ	ÄÚÃÉ¹Å×ÔÖÎÇø	111.647609	39.921095	5841.127267	5829.214543	5822.38437	5827.342659	5809.908976	29.71015487	29.73015354	29.57924919	29.55911874	29.20812511	250	208.879	383.313	322.375	389.058	34.37528698	20.87816996	101.5905952	64.38851996	173.1785287	3792.48	4923.1124	3926.9049	4588.9733	4588.9733	42.9737695	63.8528904	68.6147951	55.9957475	47.6902209	0.486767088	0.776755578	2.058623703	0.820543163	0.335625719	64.2036125	74.8558791	89.0522058	89.7757739	89.5735316
1	78	ÍÁÄ¬ÌØ×óÆì	150121	Æì	ºôºÍºÆÌØÊÐ	µØ¼¶ÊÐ	ÄÚÃÉ¹Å×ÔÖÎÇø	111.163902	40.729573	5929.348418	5843.187934	5911.621679	5897.099233	5807.836996	26.60490184	25.58892014	25.1330521	25.23223954	24.55645392	198	135.533	279.764	240.516	344.546	18.85496839	3.322192668	49.80775956	32.99386857	116.1422236	5550.6267	6899.1589	5388.5579	6374.8924	6374.8924	37.1425593	36.7223912	39.1033436	38.1123526	40.263975	0.961198527	1.53382662	1.688888925	0.542810976	-0.094075447	61.7678731	75.2755046	80.5339893	83.5455484	79.7520661
1	79	À¥¶¼ÂØÇø	150203	ÊÐÏ½Çø	°üÍ·ÊÐ	µØ¼¶ÊÐ	ÄÚÃÉ¹Å×ÔÖÎÇø	109.838178	40.642236	244.5798298	225.6615414	165.7474411	165.7941511	205.5064997	1.062361638	1.016392457	0.616414807	0.717934425	0.882056884	2.793749882	1.375445795	3.270581912	3.202742727	4.556905568	4.021928946	0.026542341	8.207312019	7.695183289	16.10742577	1818.0937	1828.9224	1795.47	1800.1489	1800.1489	95.1899383	90.823168	93.6960413	96.1891061	96.5444133	1.041985838	1.662742474	0.996352931	0.378437452	-0.235134355	99.932766	99.941519	99.7247499	99.7062657	99.7062657
1	80	ÐÂ³ÇÇø	610102	ÊÐÏ½Çø	Î÷°²ÊÐ	µØ¼¶ÊÐ	ÉÂÎ÷Ê¡	108.960747	34.266451	1576.691716	1565.232129	1550.029103	1550.711438	1519.605476	9.035356944	8.201684706	8.176384002	8.17394784	7.701840691	61.98470868	45.50698243	100.011	73.91853341	93.09181106	11.84999456	14.46580679	29.72073229	17.76715956	44.09081548	3134.7347	3339.9081	3065.3786	3245.9801	3245.9801	89.3968057	89.5457824	89.8014384	99.5636263	100	1.59022684	2.537594672	1.106341653	0.103653307	0.952843336	84.5596618	90.9189553	92.1182262	98.7018646	100
1	81	ºÍÁÖ¸ñ¶ûÏØ	150123	ÏØ	ºôºÍºÆÌØÊÐ	µØ¼¶ÊÐ	ÄÚÃÉ¹Å×ÔÖÎÇø	111.821843	40.378787	7096.702572	7141.078131	7176.035644	7179.946684	7121.661269	21.91271973	23.1200972	24.14056491	24.11096198	22.62033775	96.20486192	85.25364747	161.631	130.43	171.335	37.17555524	22.95743944	104.2745426	65.87611213	173.2116485	5044.7616	6865.3489	5063.0972	6389.6519	6389.6519	46.1726185	46.7574139	60.6463027	50.1463027	50.6037815	5.471720049	8.731463519	0.938383807	0.175727989	0.319810128	49.7689698	86.33413	86.5134805	85.3037291	87.3890654
1	82	ÍÁÄ¬ÌØÓÒÆì	150221	Æì	°üÍ·ÊÐ	µØ¼¶ÊÐ	ÄÚÃÉ¹Å×ÔÖÎÇø	110.524263	40.569426	4540.903853	4502.250293	4591.822345	4596.263764	4425.288268	18.92190914	18.78340454	18.61103127	18.6482181	18.11147609	173	104.767	209.376	191.733	243.168	45.53300494	11.69572511	72.26541815	58.49586838	167.0353039	4084.5335	4985.4875	3627.8564	4520.5296	4520.5296	49.6763466	56.0629013	58.1276071	56.2357153	48.958601	0.695063839	1.109143834	2.733651676	0.994784	-0.391865939	60.3928827	69.6204457	84.2065041	88.2976266	74.6268485
1	83	¶õÍÐ¿ËÇ°Æì	150623	Æì	¶õ¶û¶àË¹ÊÐ	µØ¼¶ÊÐ	ÄÚÃÉ¹Å×ÔÖÎÇø	107.477515	38.182362	16489.92557	16547.64116	16859.51214	16831.13556	16924.23227	171.6742908	171.5478909	158.703582	158.910969	171.2003265	100	38.57011316	76.84413929	60.2499042	76.76467786	981.4675675	18.88232565	664.0342891	324.7739177	885.2039912	11375.3772	14870.0179	12005.4596	11173.1629	11173.1629	47.1538335	53.0361864	60.1790436	59.9915436	59.0030629	0.762431662	1.216645623	2.324513706	1.439738467	-0.768220258	59.3922475	72.207554	84.2253852	91.3094038	89.0303485
1	84	ÉñÄ¾ÊÐ	610881	ÏØ¼¶ÊÐ	ÓÜÁÖÊÐ	µØ¼¶ÊÐ	ÉÂÎ÷Ê¡	110.498868	38.842498	13064.19135	13036.78729	13045.6337	12939.32053	12713.79405	72.5050643	74.40709697	74.36355368	72.95849907	70.02689925	640	387.634	722.975	639.721	715.916	375.4418295	98.41946692	473.1633065	372.638274	809.6412158	8567.1441	12062.7009	10898.5008	11915.7809	11915.7809	64.1145189	49.6032407	56.7277593	57.0824711	70.4939418	0.727886961	1.161521129	7.770569244	0.124439092	0.549347537	86.4144032	91.4824556	98.6610242	98.5331718	97.9817599
1	85	»ØÃñÇø	150103	ÊÐÏ½Çø	ºôºÍºÆÌØÊÐ	µØ¼¶ÊÐ	ÄÚÃÉ¹Å×ÔÖÎÇø	111.623692	40.808608	402.4182771	397.5830271	398.0486422	397.1253591	365.9379103	2.122153287	2.023429644	2.008695062	2.005366066	1.632235097	23.69973198	17.26553767	36.06520876	28.5615024	35.16746382	0.827667334	0.148202078	3.679378665	1.604355438	12.08415186	1010.0763	1056.2949	999.2349	1024.2618	1024.2618	84.8765935	86.2824042	82.7678775	86.8467329	95.7357319	1.918626383	3.061636217	1.253119873	-0.054525572	0.095460633	98.6637171	99.2223485	99.8189062	99.864033	99.864033
1	86	ÍÐ¿ËÍÐÏØ	150122	ÏØ	ºôºÍºÆÌØÊÐ	µØ¼¶ÊÐ	ÄÚÃÉ¹Å×ÔÖÎÇø	111.194313	40.277431	2616.700328	2597.817843	2628.873204	2629.811139	2575.629332	9.487321232	9.351191527	8.631571534	8.621064401	9.076199887	4.752597652	3.834035568	6.9622075	5.995015307	8.922764795	13.61478917	5.536572849	40.14399653	28.43515437	73.90373142	2077.3995	2730.6249	1944.9643	2479.3026	2479.3026	34.3241092	48.5346355	47.1060641	45.0346355	45.9420429	2.490556345	3.974289927	1.528262874	0.442685598	-0.441238593	71.528679	89.992597	91.1645685	91.271949	84.9215838
1	87	¶«ºÓÇø	150202	ÊÐÏ½Çø	°üÍ·ÊÐ	µØ¼¶ÊÐ	ÄÚÃÉ¹Å×ÔÖÎÇø	110.044142	40.575948	137.2929423	122.8484284	74.97368257	75.08078257	117.6920852	0.488946532	0.424843471	0.262411078	0.262695238	0.366939329	1.750890967	0.816065968	1.651741243	1.543551271	1.864454715	2.25879524	0.027780773	2.46698925	1.584587465	6.20726956	1159.0174	1167.1682	1153.828	1159.4434	1159.4434	91.362119	91.7311916	86.152021	88.285435	91.3605029	0.954090679	1.522484316	1.882611345	0.430098082	-0.331673629	98.5981859	99.3974514	98.5981859	98.5994946	98.5994946
1	88	Çå½§ÏØ	610830	ÏØ	ÓÜÁÖÊÐ	µØ¼¶ÊÐ	ÉÂÎ÷Ê¡	110.121209	37.088878	3819.292229	3846.341569	3875.044646	3875.323286	3863.77292	13.80644664	13.87781468	14.72016382	14.71687364	14.71633818	324	227.757	324.335	263.865	366.964	55.85569544	21.28203008	59.25361511	27.49852766	162.8706043	2158.4135	3366.8068	2935.1004	3247.7073	3247.7073	46.9332747	42.8207205	46.0343011	50.1468552	42.4039085	1.012965826	1.616433969	3.17760585	1.886696926	0.496469631	73.0124385	77.972408	63.1268437	71.6141291	66.3237322
1	89	´ï¶ûº±Ã¯Ã÷°²ÁªºÏÆì	150223	Æì	°üÍ·ÊÐ	µØ¼¶ÊÐ	ÄÚÃÉ¹Å×ÔÖÎÇø	110.432626	41.698992	33836.17474	33817.68682	33547.81375	33617.87464	33749.94175	271.4043361	271.4028125	244.9487527	246.243147	269.9761176	92.66091066	50.74912745	134.898	130.522	184.825	45.19246006	1.67667021	174.6608661	147.1835351	394.6287334	15882.7419	21820.2675	13030.6559	15373.571	15373.571	47.4466917	54.9837843	73.1656025	80.4383298	53.7038368	2.47529649	3.949939106	2.082334509	0.754231185	-0.548212721	61.9960259	87.5572361	91.202797	92.633394	82.6733208
1	90	ºáÉ½Çø	610803	ÊÐÏ½Çø	ÓÜÁÖÊÐ	µØ¼¶ÊÐ	ÉÂÎ÷Ê¡	109.294346	37.962209	7348.947341	7396.148796	7421.357395	7382.00367	7332.079238	29.73258106	30.12165306	30.42749195	30.25474893	29.79920614	424	202.932	360.588	263.537	373.451	300.945474	54.68370947	231.9592739	130.8329651	388.8744115	4415.1643	6837.8555	5849.1183	5836.5563	5836.5563	56.8207434	56.5366525	61.3346322	63.235217	54.769687	0.946568434	1.510480741	4.114483037	0.48750275	0.701285196	80.8604329	78.0276524	88.7590361	87.7724659	86.6012471
1	91	º¼½õÆì	150625	Æì	¶õ¶û¶àË¹ÊÐ	µØ¼¶ÊÐ	ÄÚÃÉ¹Å×ÔÖÎÇø	108.736208	39.833309	22169.99563	21432.32607	21799.67479	21749.28539	22590.05512	239.2305059	241.042878	244.1954318	244.5800481	242.7065038	182	84.26528347	165.842	194.999	213.186	410.757996	3.600473925	320.3944396	505.010844	976.2238697	181300.0059	184615.5733	181311.3878	182200.305	182200.305	47.4698891	55.4021186	62.5816057	66.0577962	62.3520176	0.579835158	0.925268376	0.996321965	0.861203415	0.278266968	67.0400474	77.07948	77.4804601	80.3481754	81.1805397
1	92	¼ÑÏØ	610828	ÏØ	ÓÜÁÖÊÐ	µØ¼¶ÊÐ	ÉÂÎ÷Ê¡	110.491345	38.019511	3844.056752	3893.141851	3906.695378	3894.476384	3879.776458	11.96593092	12.64856079	13.45542587	13.32312767	13.30682749	190	117.274	206.061	173.851	225.45	54.31432492	12.69534394	62.27422107	35.30666558	144.3549437	2207.789	3336.9607	2988.1835	3108.8174	3108.8174	35.1091045	23.7244892	31.2629507	33.0578225	33.5665944	0.951862937	1.518929411	4.147076228	0.845934209	0.814429415	81.5891139	78.4705232	67.5758909	73.6901858	71.1255708
1	93	¸®¹ÈÏØ	610822	ÏØ	ÓÜÁÖÊÐ	µØ¼¶ÊÐ	ÉÂÎ÷Ê¡	111.067366	39.028116	6284.08874	6350.133128	6336.046606	6248.378603	6166.789075	29.01256473	29.79025175	29.70015708	28.89345891	27.848803	341	207.87	413.97	363.792	425.145	45.46261105	10.98085309	98.57240106	79.45518707	229.9996802	3690.9979	4902.7666	4468.2248	4767.9281	4767.9281	57.9850979	53.2231932	62.8660503	65.2993836	66.9025086	0.725177926	1.157198202	10.63813513	0.252340738	0.471988976	93.4792399	92.5129716	98.5900665	98.4796748	98.1878876
1	94	Îâ±¤ÏØ	610829	ÏØ	ÓÜÁÖÊÐ	µØ¼¶ÊÐ	ÉÂÎ÷Ê¡	110.739673	37.452068	788.2969953	830.236592	818.710666	817.702108	836.6561456	2.622618662	2.911054733	3.400613706	3.336749666	3.3551961	73.25352133	51.29386379	83.89023178	70.82065434	86.41501911	11.91229453	4.449761269	14.41862636	8.105403517	36.2042698	408.209	745.8416	645.0678	647.5922	647.5922	46.0370006	51.5925562	58.7170748	57.4670748	57.0636657	0.928964813	1.482389871	2.764168429	0.904476341	0.504532993	86.2167397	85.6889764	85.1659751	85.652148	77.594089
1	95	¾¸±ßÏØ	610824	ÏØ	ÓÜÁÖÊÐ	µØ¼¶ÊÐ	ÉÂÎ÷Ê¡	108.793988	37.599438	8385.21746	8412.23623	8428.512542	8412.344519	8385.44117	41.97464435	41.55922431	41.11856294	40.94834069	40.49083034	813	369.065	660.843	434.37	654	474.1798447	82.88002073	348.4764175	157.3414901	493.8021171	5873.1017	8425.4342	7629.7689	8095.1037	8095.1037	45.3125767	47.9945691	53.4438899	57.7728942	64.9341134	0.819857762	1.308282967	1.343641796	-0.102318603	0.3253653	88.6174095	90.4662861	95.1453887	92.6023085	90.5107072
1	96	Ó­ÔóÇø	140106	ÊÐÏ½Çø	Ì«Ô­ÊÐ	µØ¼¶ÊÐ	É½Î÷Ê¡	112.5634	37.863451	187.4775645	186.0203295	184.6895364	181.5718643	177.9320122	0.700894583	0.683484188	0.523616364	0.508491417	0.473043305	5.112791403	6.126940729	5.16307213	4.669856027	6.281852351	0.565572623	1.043174387	8.472922926	7.186735835	19.55831918	742.0047	807.0009	762.5051	784.9902	784.9902	99.1855552	99.0496508	99.1279478	99.3824913	98.0929469	0.359100716	0.573032753	0.983831134	0.169019032	0.42596502	95.5275542	99.2279689	99.8765441	99.927792	99.9625023
1	97	Æ«¹ØÏØ	140932	ÏØ	ÐÃÖÝÊÐ	µØ¼¶ÊÐ	É½Î÷Ê¡	111.508831	39.436306	3630.874888	3631.788406	3577.548573	3577.18545	3576.031002	16.32387983	16.3816563	16.62104183	16.63884248	16.47945451	205	158.58	286.145	248.691	285.867	17.21748427	7.662313465	48.69883646	32.24659782	84.05824428	2441.8672	3288.5426	2966.4203	3080.6671	3080.6671	32.2287598	32.59846	38.4317934	25.2499752	51.7197678	1.537840922	2.454000166	1.242809662	0.549866599	0.290030156	84.7785009	85.9089712	82.4713447	84.3030388	88.6466556
1	98	ÖÐÑôÏØ	141129	ÏØ	ÂÀÁºÊÐ	µØ¼¶ÊÐ	É½Î÷Ê¡	111.179657	37.357058	3637.484812	3636.647362	3651.265118	3635.875756	3636.383419	16.51605286	16.50562317	16.58161784	16.40502015	16.40661217	225	182.714	229.81	197.618	277.948	37.43317649	19.59084597	57.51407304	35.28634567	166.3661382	2450.2967	4068.1615	3328.9893	3684.4368	3684.4368	62.0224645	60.3741128	65.6122081	64.2788747	64.7958815	1.926379091	3.074007552	1.057475776	-0.098862349	1.667851652	94.7889484	97.8230028	97.8865466	97.5101169	97.4805002
1	99	Ê¯Â¥ÏØ	141126	ÏØ	ÂÀÁºÊÐ	µØ¼¶ÊÐ	É½Î÷Ê¡	110.834561	36.997412	3471.809676	3471.663714	3495.086206	3464.276748	3462.900288	14.28033659	14.37984574	14.58903747	14.296088	14.28124614	389	304.416	393.194	335.827	460.777	47.75242842	22.87684431	59.46863273	33.08157763	179.3969428	2053.4386	3613.9645	3120.4864	3199.1172	3199.1172	47.7155813	55.8973994	54.3822479	56.0489146	54.3105942	0.267252271	0.426466163	1.46293954	0.408081093	1.223317683	62.8116907	73.4868421	68.6773813	74.8399553	73.0495801
1	100	½¼Çø	140311	ÊÐÏ½Çø	ÑôÈªÊÐ	µØ¼¶ÊÐ	É½Î÷Ê¡	113.594164	37.944679	1305.840324	1293.313151	1217.006633	1209.534581	1211.24018	5.722989276	5.657105226	4.697600078	4.639963174	4.620994686	48.12410778	61.57764499	73.98388158	80.61070417	83.41258521	7.743502876	15.8231881	43.79677976	48.71788809	74.41099447	1937.0556	2470.3752	2095.0118	2396.8201	2396.8201	80.3200003	81.3176411	76.3289586	74.7547829	69.9400932	0.561534479	0.896065181	1.192941845	0.349256864	-0.122771965	94.7358549	94.2976754	98.2048249	98.1747477	98.67442
1	101	Æ½¶¨ÏØ	140321	ÏØ	ÑôÈªÊÐ	µØ¼¶ÊÐ	É½Î÷Ê¡	113.657841	37.786653	3104.193607	3098.63932	3015.264516	3010.05942	3016.033341	14.13748135	14.04017456	12.9883633	12.93052972	12.95350736	155	204.341	255.737	290.979	301.547	13.03804689	24.68775053	68.37914959	82.62292991	130.2773029	2778.3084	4043.2144	3179.4387	3819.8307	3819.8307	38.9358029	39.9334436	37.2116694	43.9959436	50.9192497	1.010545583	1.612571881	0.661321046	0.571491744	0.145233534	91.1230996	95.1230845	95.5291781	95.1507547	95.9503747
1	102	¿óÇø	140303	ÊÐÏ½Çø	ÑôÈªÊÐ	µØ¼¶ÊÐ	É½Î÷Ê¡	113.555279	37.868494	4.185927132	4.276926135	4.003929124	4.016034125	3.732165115	0.00706492	0.007283115	0.005975349	0.005901753	0.005182487	0.030588901	0.031968927	0.035323571	0.038693642	0.04228029	0.021333452	0.471541681	1.581656029	1.811149271	2.908819556	149.0704	149.9531	149.3616	149.8228	149.8228	89.9616213	89.8554867	93.05716	96.9420554	100	1.959177968	3.126346158	0.784994029	0.64384231	3.75046435	84.3912796	98.3031661	100	100	99.9421135
1	103	½»³ÇÏØ	141122	ÏØ	ÂÀÁºÊÐ	µØ¼¶ÊÐ	É½Î÷Ê¡	112.155841	37.55197	5154.631231	5134.920295	5068.666819	5064.998716	5062.844962	24.41486762	24.31411381	23.71916416	23.68300112	23.59265884	267	241.345	328.513	274.396	428.201	31.65768847	23.07735739	80.82591442	49.07679997	209.7633425	4356.1195	6194.1743	5027.5093	5608.1326	5608.1326	47.2551317	50.4297349	49.7803843	56.5606873	55.9435194	1.805317806	2.880824753	1.755994765	-0.353047665	0.666062797	84.0327429	95.1918669	96.0546225	94.1604308	95.3039627
1	104	·½É½ÏØ	141128	ÏØ	ÂÀÁºÊÐ	µØ¼¶ÊÐ	É½Î÷Ê¡	111.244098	37.894631	3769.449572	3764.172826	3721.578831	3718.409094	3720.092733	16.22475281	16.2774166	16.01880905	15.98197308	15.97744839	221	169.968	246.191	207.052	309.817	35.35143039	16.41308386	67.46780997	38.63085167	168.7103798	2888.8206	4339.3257	3674.2492	4089.2604	4089.2604	35.2409077	43.4227259	49.1370116	42.4703449	39.9478224	1.940096749	3.095897421	5.231220913	0.113997072	1.249289416	87.9178133	82.5373181	95.704206	93.3105619	93.8568766
1	105	¾²ÀÖÏØ	140926	ÏØ	ÐÃÖÝÊÐ	µØ¼¶ÊÐ	É½Î÷Ê¡	111.93944	38.359036	4404.707109	4403.729259	4371.686882	4369.43744	4370.329934	18.32610742	18.29727612	17.97907602	17.95812136	17.99129193	283	284.076	390.825	350.694	491.811	30.05888345	27.03890181	90.03189768	60.1200682	225.498343	3722.7356	5239.0302	4646.0579	5111.2352	5111.2352	29.424036	35.2573693	41.0907027	45.0612909	47.5263462	0.695978138	1.110602821	1.283378569	0.69219187	0.645687696	65.7397996	84.2960289	89.0338384	85.2910816	88.1144347
1	106	ºÍË³ÏØ	140723	ÏØ	½úÖÐÊÐ	µØ¼¶ÊÐ	É½Î÷Ê¡	113.570438	37.329664	5558.510845	5556.554299	5522.168655	5520.21633	5488.614521	27.53828609	27.58343498	27.19663952	27.18200836	26.85338776	309	407.091	505.99	542.273	564.106	36.94756997	70.49709725	160.2643952	168.6573005	315.5579795	4921.4017	6959.8024	5583.8361	6685.2546	6685.2546	39.3802433	45.4241993	48.1871227	48.6037893	52.2599637	1.208249451	1.928056608	1.408698434	0.68602009	0.543722969	74.0030904	85.5161395	91.8198217	93.3819078	94.6650501
1	107	ÀëÊ¯Çø	141102	ÊÐÏ½Çø	ÂÀÁºÊÐ	µØ¼¶ÊÐ	É½Î÷Ê¡	111.150733	37.517641	3267.409085	3265.226945	3203.444284	3197.535171	3198.215113	13.7815494	13.76682864	13.27461586	13.22212776	13.2095712	217	172.058	226.82	193.441	281.845	35.77216422	18.31763988	67.37981894	41.06216846	173.2630236	2343.1988	3711.9791	2972.0756	3309.2085	3309.2085	74.3040102	75.1735754	85.1735754	71.245004	73.4702151	0.977959	1.560572042	1.355729969	-0.194475902	1.270351076	95.9659606	97.9329691	97.6726918	97.2389756	98.497786
1	108	ÐÃ¸®Çø	140902	ÊÐÏ½Çø	ÐÃÖÝÊÐ	µØ¼¶ÊÐ	É½Î÷Ê¡	112.746046	38.404243	4147.703966	4139.470145	4092.080742	4076.730845	4082.392638	16.25817333	16.16204669	15.82532481	15.72898951	15.72163241	163	189.8	254.097	231.693	311.977	17.62199573	25.93250671	68.81157367	58.73993897	145.1844976	4482.7013	6009.575	5148.2167	5587.1451	5587.1451	63.3687857	63.7384859	66.6413048	65.9456796	66.6143351	0.253900558	0.405160249	1.635223699	0.349704218	0.650354664	81.4631313	87.6105898	92.102393	92.4284908	94.8676934
1	109	Ì«¹ÈÇø	140703	ÊÐÏ½Çø	½úÖÐÊÐ	µØ¼¶ÊÐ	É½Î÷Ê¡	112.551357	37.421308	2217.534534	2213.613423	2164.178959	2158.546498	2162.25529	9.154796308	9.172388099	8.841083347	8.814598495	8.822704059	111	134.521	175.652	160.073	192.082	13.90213028	20.52014781	54.1865804	42.18317155	108.726089	2383.2975	3359.0161	2720.2825	3102.4281	3102.4281	50.3446233	52.9308302	56.3613619	51.1889481	57.2330246	0.683198605	1.09020996	0.661091507	0.665631584	0.349307134	72.6766258	76.7490622	79.9104761	77.4838725	77.2176821
1	110	ÄþÎäÏØ	140925	ÏØ	ÐÃÖÝÊÐ	µØ¼¶ÊÐ	É½Î÷Ê¡	112.304722	39.001524	4811.37545	4798.927009	4699.41641	4667.88355	4751.378458	22.42581529	22.3393766	21.44427746	21.17690059	20.83973106	343	341.207	482.092	432.025	538.381	42.01093257	38.79257218	143.2234539	109.2162767	280.3796966	4210.9121	5673.3319	5044.1161	5479.7412	5479.7412	28.1209219	28.4906222	26.8239555	30.6474849	54.1474317	0.996282676	1.589811935	1.550021683	0.801026335	0.753416777	90.7550272	94.8299632	95.2336283	96.0584661	96.7870945
1	111	½»¿ÚÏØ	141130	ÏØ	ÂÀÁºÊÐ	µØ¼¶ÊÐ	É½Î÷Ê¡	111.181151	36.982186	3235.235972	3224.68016	3211.159951	3053.667559	3095.434734	15.83063431	15.72972687	14.7658926	13.75611316	13.81415118	137	119.159	134.582	114.996	154.113	25.61663232	17.69842884	49.2386634	60.40590689	157.7441005	2307.026	3557.1144	3078.3757	3260.3613	3260.3613	44.2556978	52.437516	50.9223645	36.2556978	46.7659186	2.162033046	3.450050898	-0.176410319	0.693774901	0.368070027	93.1498951	95.4761131	93.1250747	94.5652388	90.7456208
1	112	Íò°ØÁÖÇø	140109	ÊÐÏ½Çø	Ì«Ô­ÊÐ	µØ¼¶ÊÐ	É½Î÷Ê¡	112.515748	37.859447	555.4754888	551.1661806	539.3326025	527.4565621	522.7036438	1.821944895	1.792951555	1.531400859	1.491329889	1.430732512	25.33990338	28.97107063	36.89010557	32.63627549	38.16986548	1.441600525	2.070555228	15.86525156	10.27856208	39.84332614	1540.3632	1766.5325	1623.5008	1693.8033	1693.8033	91.1417701	90.7534915	96.6051422	99.2912072	99.8948738	-0.028393212	-0.045308292	0.92426991	-0.35308279	0.215977179	90.8142711	91.9133621	99.748515	99.8118176	99.9341207
1	113	´úÏØ	140923	ÏØ	ÐÃÖÝÊÐ	µØ¼¶ÊÐ	É½Î÷Ê¡	112.960282	39.066917	4064.849381	4046.777822	3954.42576	3935.287593	3929.529492	20.65990206	20.52638331	19.6471985	19.47596223	19.37688592	428	503.998	696.324	643.614	721.127	16.50030205	25.33985126	92.00699459	75.07152056	129.552451	3850.7303	4842.7894	4129.0057	4538.9884	4538.9884	30.6754675	31.0451677	31.9975487	35.8070725	47.7620618	0.961835921	1.534843738	2.189790274	0.416810712	0.378816532	74.519972	88.4100826	93.53361	94.3391592	94.852856
1	114	·ÚÑôÊÐ	141182	ÏØ¼¶ÊÐ	ÂÀÁºÊÐ	µØ¼¶ÊÐ	É½Î÷Ê¡	111.769894	37.261564	2504.001835	2499.01381	2426.629976	2395.683034	2387.735926	9.349423452	9.302567849	8.697514588	8.480579303	8.378557374	88.11819466	75.76216467	96.89103383	83.61470888	110.869	30.00236243	21.26590438	56.81026392	43.40966148	155.6274474	2708.7892	3688.5296	3094.2103	3314.3001	3314.3001	46.6836124	47.1714173	49.0877936	47.8917803	50.8952599	0.91195304	1.455243439	0.943565397	0.03764626	0.921186671	87.0778609	91.7907998	92.4113729	92.1235868	95.6103371
1	115	ÆîÏØ	140727	ÏØ	½úÖÐÊÐ	µØ¼¶ÊÐ	É½Î÷Ê¡	112.335297	37.358317	1701.227324	1699.789988	1651.52313	1650.331377	1660.320442	6.939203519	6.928412461	6.644438527	6.634868203	6.676053874	107	130.569	166.958	146.932	202.115	12.6814525	18.97830109	49.09122162	34.09937336	103.6517997	2013.0949	2785.0006	2280.5595	2533.5128	2533.5128	38.3947548	41.625524	44.616977	36.7947548	45.022492	0.740935544	1.182343324	0.635110841	0.634188	0.331125403	69.4517421	77.4651119	76.9261282	76.1163598	78.465112
1	116	·±ÖÅÏØ	140924	ÏØ	ÐÃÖÝÊÐ	µØ¼¶ÊÐ	É½Î÷Ê¡	113.265564	39.188811	5349.011028	5349.054696	5300.608409	5296.831045	5312.042757	27.77127862	27.71952087	26.9862781	26.99210094	26.95018852	787	960.579	1308.7	1242.14	1222.7	46.29113959	67.40786076	174.6074833	136.8500905	204.5461843	5033.3935	6250.288	5188.9917	5852.0115	5852.0115	38.564714	41.4493294	37.1758251	39.9932855	50.7765296	0.621017242	0.990984433	2.212563101	0.430709007	0.447793406	77.3927822	87.0622568	91.6173134	91.1009221	90.3161246
1	117	ÁøÁÖÏØ	141125	ÏØ	ÂÀÁºÊÐ	µØ¼¶ÊÐ	É½Î÷Ê¡	110.889071	37.429832	2421.346892	2421.795011	2445.089705	2318.91231	2329.498677	9.553074373	9.529755006	9.476300633	8.553378671	8.630476548	264	196.879	260.534	223.129	309.237	36.46170406	15.86207685	55.04405708	45.85938916	165.2023741	1421.1519	2554.6667	2073.986	2120.0085	2120.0085	47.7878726	49.6311906	51.1492172	45.8550995	48.6646132	2.112003106	3.37021593	3.176468419	-0.40678536	0.769285491	89.1052965	98.9037559	98.9893041	98.5308757	98.169226
1	118	ÐÓ»¨ÁëÇø	140107	ÊÐÏ½Çø	Ì«Ô­ÊÐ	µØ¼¶ÊÐ	É½Î÷Ê¡	112.570605	37.893955	252.4163452	249.3682342	285.0786365	282.9283474	277.5344402	0.844698231	0.816663037	0.675009873	0.659213748	0.610410224	7.307785236	8.577607035	4.987856113	4.522649689	6.080622498	0.788043248	1.269230285	10.02202359	7.565421333	24.21392751	847.5627	940.6801	874.9037	909.5483	909.5483	90.967141	90.6954245	92.1077478	92.9782845	93.709455	0.281950469	0.449920722	1.024082991	0.235861714	0.876129662	91.7832738	91.3373432	99.8524068	99.8730669	99.9139516
1	119	Éñ³ØÏØ	140927	ÏØ	ÐÃÖÝÊÐ	µØ¼¶ÊÐ	É½Î÷Ê¡	112.211297	39.090553	3295.816893	3296.463741	3245.216721	3241.439412	3236.499943	12.43182488	12.47243842	12.10827274	12.07047741	11.97249774	122	105.756	174.54	156.133	186.87	23.72243466	15.26608853	76.61906704	55.29419872	128.8452538	2700.5441	3439.3314	3177.2511	3300.3988	3300.3988	29.5054782	29.8751785	34.8751785	29.8751785	47.2048788	0.269996935	0.430845944	1.741441158	0.91048931	0.42809055	64.7708333	63.8610354	56.7851215	67.7181728	66.1965244
1	120	Ð¡µêÇø	140105	ÊÐÏ½Çø	Ì«Ô­ÊÐ	µØ¼¶ÊÐ	É½Î÷Ê¡	112.564306	37.742941	418.20675	406.6058215	356.7402396	346.5670892	322.0335382	0.903770716	0.855560793	0.619794896	0.588961363	0.51673455	0.969136243	1.138679765	1.386320379	1.266156496	1.995781667	5.502660575	8.191787021	26.8640547	22.73181551	60.88295025	1825.5193	1917.2688	1822.1339	1864.4687	1864.4687	77.8718092	81.2865104	93.140315	91.618675	92.2897742	0.06336089	0.10110775	1.259536434	0.088574882	0.728672344	98.1413656	98.8007981	98.054496	98.7860015	99.5851774
1	121	ÑôÇúÏØ	140122	ÏØ	Ì«Ô­ÊÐ	µØ¼¶ÊÐ	É½Î÷Ê¡	112.672953	38.058489	5092.566023	5084.221826	5117.596028	5115.129371	5102.127674	23.76919662	23.63714213	23.01516913	22.94438092	22.78326894	205	246.122	317.36	293.042	394.392	9.681868948	15.28573659	46.67846294	36.11184526	117.1091338	3950.5057	5943.3742	4591.9194	5443.7803	5443.7803	42.4013042	49.5441613	61.9251137	61.258447	50.5395238	0.584212841	0.932254038	1.324637358	0.6882883	0.965541383	77.1698113	77.6136852	86.1580124	84.0299782	89.6810669
1	122	Ô­Æ½ÊÐ	140981	ÏØ¼¶ÊÐ	ÐÃÖÝÊÐ	µØ¼¶ÊÐ	É½Î÷Ê¡	112.711059	38.731402	5674.237939	5661.7111	5627.70622	5609.76228	5525.605923	23.69448471	23.5808454	23.0649547	22.86547659	21.9938219	315	367.957	500.259	450.094	573.742	24.54718184	35.74406881	115.1601902	90.69325949	198.8484452	5594.433	7408.9799	6313.8994	6748.0323	6748.0323	52.362192	50.7433206	55.4017057	54.1772159	54.8523635	0.421162681	0.672067751	1.612232219	0.586167283	0.31956118	76.6599727	83.2576678	87.7260919	89.643473	89.8404595
1	123	¶¨ÏåÏØ	140921	ÏØ	ÐÃÖÝÊÐ	µØ¼¶ÊÐ	É½Î÷Ê¡	112.957215	38.473548	1738.363774	1733.832634	1715.407284	1712.433765	1712.497863	6.798316652	6.763493773	6.638318706	6.622172718	6.609566383	93.45800784	122.846	158.886	154.756	201.76	6.596352284	12.14735749	29.35139161	26.02000697	55.02175208	1672.9147	2344.3745	1840.495	2156.5413	2156.5413	39.8605089	40.2302092	44.1263131	43.2172222	44.2393439	0.45861863	0.73183785	1.274667554	0.038510895	0.530303568	86.6900196	87.3709196	88.6409214	89.311547	90.9932084
1	124	ÓÜÉçÏØ	140721	ÏØ	½úÖÐÊÐ	µØ¼¶ÊÐ	É½Î÷Ê¡	112.975287	37.070788	3677.412525	3676.532334	3658.667683	3658.579222	3656.893486	19.13866244	19.31003347	20.58209516	20.57508799	20.56613008	170	215.562	289.101	276.968	326.068	25.99560739	45.56624219	99.46489131	83.92656689	210.7042003	3527.8568	5064.395	4184.1526	4810.9017	4810.9017	32.8747991	39.4682057	43.7059318	50.7535508	45.672879	1.459789866	2.329450674	0.423832959	0.301541648	0.410826432	79.1545287	94.0524661	89.1692608	83.1619312	86.1833302
1	125	±£µÂÏØ	140931	ÏØ	ÐÃÖÝÊÐ	µØ¼¶ÊÐ	É½Î÷Ê¡	111.086564	39.022488	2027.192044	2026.770619	1980.520609	1968.722391	1978.528701	7.782857553	7.777248769	7.38110253	7.285834322	7.33095869	137	91.60534698	158.04	144.109	165.314	15.68890756	4.658871147	40.10580858	31.69179609	80.05429141	1274.4902	1889.3928	1785.5025	1799.8736	1799.8736	35.2444658	41.9111325	47.7444658	43.9944658	52.6147915	1.260945864	2.012146585	2.21987559	0.442852381	0.306068215	81.7743232	94.8944537	96.1321864	95.9528725	94.2395358
1	126	×óÈ¨ÏØ	140722	ÏØ	½úÖÐÊÐ	µØ¼¶ÊÐ	É½Î÷Ê¡	113.379372	37.082681	4729.59205	4729.607575	4677.266273	4674.034769	4673.316857	26.58884877	26.58523487	26.14506533	26.12022039	26.08192842	721	1015.69	1178.49	1263.63	1345.78	45.91837499	101.646172	195.1029668	206.6823264	353.3657875	4533.0975	6047.7777	5052.8691	5921.9284	5921.9284	46.579037	47.1225153	46.7378999	47.9878999	52.5930846	1.236999631	1.973934532	0.995438041	0.723042409	0.322501992	79.8681148	85.817004	91.5749294	91.9009005	91.4980296
1	127	Â¦·³ÏØ	140123	ÏØ	Ì«Ô­ÊÐ	µØ¼¶ÊÐ	É½Î÷Ê¡	111.797083	38.067932	3153.797221	3156.148138	3127.513062	3127.383183	3126.328455	12.63841379	12.59993139	12.33711727	12.33138625	12.31380913	159	137.17	193.929	166.871	246.807	19.57765667	11.93800872	45.16955675	27.10927514	122.3215745	2579.259	3648.3755	3047.1784	3299.8971	3299.8971	49.9877344	57.563492	56.2814407	60.8968254	50.3990878	1.416287382	2.260031854	0.314208665	0.400036946	1.134033567	82.2807815	94.2273524	90.6962061	87.7266128	91.9800404
1	128	ºÓÇúÏØ	140930	ÏØ	ÐÃÖÝÊÐ	µØ¼¶ÊÐ	É½Î÷Ê¡	111.138472	39.384482	2662.676163	2662.771129	2613.458346	2611.159206	2582.377456	8.662067668	8.867650524	8.61967688	8.562341414	8.555745794	120	84.74648389	155.039	139.965	163.284	17.20532622	5.931076211	50.19989566	36.69174491	102.191659	1802.0076	2531.8418	2243.7382	2339.2611	2339.2611	66.0319803	66.4016805	64.9731091	62.830252	53.436703	3.050796187	4.868289198	1.168493692	0.533072079	0.613012533	83.3074627	96.0769373	95.0543967	96.9353362	96.6344916
1	129	ÓÜ´ÎÇø	140702	ÊÐÏ½Çø	½úÖÐÊÐ	µØ¼¶ÊÐ	É½Î÷Ê¡	112.708241	37.697792	2582.635851	2575.745226	2426.715408	2425.186137	2410.464045	8.819563599	8.758708232	7.789652659	7.752095582	7.642445856	58.8139277	71.02221284	91.71015511	88.5602612	98.66415026	12.29045101	18.16716562	63.4596348	51.9111469	131.8874497	3005.5329	4088.7701	3382.0428	3788.1618	3788.1618	68.5026018	70.7677776	74.6709276	78.7173839	79.1827249	0.484555562	0.77322655	1.170263096	0.254933391	0.426446975	87.9999645	90.9551897	91.228722	90.6928861	94.8624598
1	130	½éÐÝÊÐ	140781	ÏØ¼¶ÊÐ	½úÖÐÊÐ	µØ¼¶ÊÐ	É½Î÷Ê¡	111.916712	37.026945	1446.476724	1435.91031	1353.756326	1350.108203	1343.555483	4.947084955	4.883635615	4.308575367	4.247077041	4.197889512	106	116.287	144.744	124.975	174.056	18.9408083	20.25818238	56.87599818	41.55579707	124.6813427	2407.751	3007.0701	2681.9986	2788.3025	2788.3025	63.1068796	65.0983448	70.4898724	69.2476716	67.4372534	0.932778342	1.488475286	1.577282221	-0.178070856	0.800946161	93.561032	97.5732895	97.9674077	95.6194452	97.7301318
1	131	ÁÙÏØ	141124	ÏØ	ÂÀÁºÊÐ	µØ¼¶ÊÐ	É½Î÷Ê¡	110.992094	37.950758	6258.993991	6261.728676	6134.633202	6111.18327	6124.883044	22.48247448	22.75855651	23.20213989	23.04691706	23.012598	384	269.024	423.476	364.608	451.531	75.99935101	26.45722029	114.6480484	70.76787623	280.2640588	3900.0522	5921.5457	5369.993	5445.2997	5445.2997	36.66175	34.7863719	39.0009313	35.2744355	33.7997482	0.436643228	0.696770738	2.233383013	0.39634977	1.44193401	55.1165654	85.3996883	77.6335605	84.7154833	87.8124685
1	132	ÎåÕ¯ÏØ	140928	ÏØ	ÐÃÖÝÊÐ	µØ¼¶ÊÐ	É½Î÷Ê¡	111.846905	38.910726	3201.487174	3216.456028	3166.794664	3164.83333	3158.477082	10.540445	10.69019116	10.4935585	10.46319063	10.24786774	109	86.88118257	142.537	130.197	150.553	28.9296163	13.66427729	67.38931482	51.06497966	129.3535389	2509.3686	3438.3091	3168.4272	3375.1307	3375.1307	46.9353491	55.1171672	61.9353491	51.4808036	53.4524047	0.468197517	0.747123299	2.369672249	0.362938925	0.702582593	46.9289104	70.3036983	73.8014407	83.6641981	83.8026533
1	133	ÐËÏØ	141123	ÏØ	ÂÀÁºÊÐ	µØ¼¶ÊÐ	É½Î÷Ê¡	111.127668	38.46239	7507.356949	7503.839074	7007.619684	7005.28638	6987.623392	27.14869593	27.121307	27.3752396	27.37763433	27.50573064	398	269.585	507.017	449.53	533.438	63.66206401	19.87970329	119.0115378	76.51590802	274.1679148	4576.3767	6753.0296	6304.2415	6423.4535	6423.4535	34.3630401	37.5376433	42.6067677	40.126929	45.1914063	0.64541437	1.029916001	4.827988119	0.574914685	1.251898706	43.4306693	78.8005579	91.5458677	94.7603615	96.7298915
1	134	á°ÏØ	141127	ÏØ	ÂÀÁºÊÐ	µØ¼¶ÊÐ	É½Î÷Ê¡	111.676275	38.278741	3555.444546	3553.529193	3520.91835	3515.446502	3503.842883	12.82895456	12.83464444	12.35464423	12.32087667	12.2512435	174	134.794	202.26	178.939	254.698	38.16676065	18.87280438	74.99284164	50.85285315	180.9329566	2963.0757	4038.9659	3658.0723	3989.8557	3989.8557	29.1437137	37.3255319	43.0398176	43.0398176	43.0698176	4.639698086	7.403769604	1.052488164	0.363631604	0.480385064	53.8231248	98.072134	83.2689135	87.2357798	99.0168824
1	135	ÎåÌ¨ÏØ	140922	ÏØ	ÐÃÖÝÊÐ	µØ¼¶ÊÐ	É½Î÷Ê¡	113.255309	38.728315	6586.012957	6580.663889	6548.24929	6532.132378	6531.438255	39.16776564	39.06855723	38.70854924	38.56430691	38.30496452	981	1279.91	1703.95	1645.9	1858.8	32.50665981	56.42223046	142.368624	118.0989238	218.0464391	6762.7147	8836.5775	7096.2859	8261.017	8261.017	24.6503164	25.0200166	30.8533499	33.7565757	41.8210919	0.554983776	0.885611938	1.626861313	0.804772728	0.424852128	78	83.9182875	83.1968562	87.9702209	90.3894633
1	136	á³á°ÏØ	140929	ÏØ	ÐÃÖÝÊÐ	µØ¼¶ÊÐ	É½Î÷Ê¡	111.57285	38.70418	5240.224514	5243.258995	5223.114601	5215.14321	5211.371609	23.01043906	23.91861942	23.65034791	23.52441594	23.2977996	286	216.177	345.875	318.75	393.691	41.82369607	16.78182757	81.09258659	61.51827319	179.7300796	3489.949	5108.5165	4711.7616	5079.6399	5079.6399	46.1624908	46.8160855	52.6494189	42.5909393	54.2236455	1.743941129	2.7828833	0.597214432	2.100633377	0.336971912	68.0385548	86.8502619	79.4953375	93.0755682	91.9305972
1	137	ÁéÊ¯ÏØ	140729	ÏØ	½úÖÐÊÐ	µØ¼¶ÊÐ	É½Î÷Ê¡	111.778685	36.84786	2533.248609	2524.036434	2421.94062	2416.312056	2373.856994	10.97375542	10.98792277	9.96944259	9.735564089	9.452139622	224	228.235	276.261	244.916	341.369	16.57541232	17.23764758	58.63436229	42.27270534	148.7652065	2031.8515	3236.5756	2690.7414	2896.0489	2896.0489	53.1492743	53.5460896	55.1486537	52.456346	58.7997128	1.242700943	1.983032365	1.710087503	0.271454999	0.353303617	97.0910761	98.2090663	97.7604827	97.1466298	98.317658
1	138	¹Å½»ÊÐ	140181	ÏØ¼¶ÊÐ	Ì«Ô­ÊÐ	µØ¼¶ÊÐ	É½Î÷Ê¡	112.175875	37.907109	3636.229139	3635.788562	3564.24422	3563.354921	3567.125336	15.28902646	15.27497367	14.72602615	14.68669383	14.64154974	177	182.998	246.609	211.896	297.563	13.75362222	13.37450739	54.42939783	34.39435717	145.1198129	3065.6207	4455.7396	3627.4254	3997.2609	3997.2609	70.9892897	73.3702421	75.5347442	72.352926	75.7237008	0.368196817	0.5875478	-0.17738049	-0.230842797	1.723364908	95.5226652	96.883231	94.1296253	92.1398174	96.1297054
1	139	ÇåÐìÏØ	140121	ÏØ	Ì«Ô­ÊÐ	µØ¼¶ÊÐ	É½Î÷Ê¡	112.358667	37.607443	1084.367213	1078.79164	1021.463807	1020.049178	1005.2815	3.256403004	3.214149088	2.766382564	2.751896664	2.642912978	38.14352451	43.41528856	57.91403502	49.48426528	67.46815369	9.943496154	12.9683244	38.63253308	30.9055976	84.95925562	1365.6525	1781.8403	1501.1411	1648.3855	1648.3855	24.2772343	26.6581867	29.4538856	33.021823	38.9949279	0.64772408	1.033601706	0.476232511	0.237933287	0.637651069	74.9117993	85.4164873	86.1803748	88.3192146	94.8156334
1	140	ÓÛÏØ	140322	ÏØ	ÑôÈªÊÐ	µØ¼¶ÊÐ	É½Î÷Ê¡	113.41233	38.085619	5944.476684	5937.721968	5824.599775	5819.097769	5816.391091	29.52002958	29.41741427	27.57455955	27.52251402	27.48453883	343	465.307	579.045	586.327	704.936	10.29332382	21.63014429	70.82903834	69.97297234	138.3570087	5092.6208	7194.4987	5423.2172	6737.2197	6737.2197	41.1283765	37.6801006	44.0019397	48.9481763	48.3798199	0.972964488	1.552602081	2.174214565	0.281220923	0.043703488	92.0069626	96.1290452	97.325308	97.0303823	97.0713466
1	141	½úÔ´Çø	140110	ÊÐÏ½Çø	Ì«Ô­ÊÐ	µØ¼¶ÊÐ	É½Î÷Ê¡	112.47794	37.715193	605.006571	603.3575009	544.1321702	540.143586	524.3875014	1.657315481	1.612046204	1.26310143	1.237451767	1.138520769	19.82998495	22.47821727	28.70250581	25.62844678	34.19689753	3.799965453	4.782118101	21.11431189	17.49883483	47.12213674	1213.7649	1420.6753	1290.4183	1366.8397	1366.8397	79.7260474	80.2035882	86.442691	81.5678598	84.9329267	-0.127507234	-0.203468882	1.251082358	0.060536103	0.224640909	92.7768872	91.1146836	94.6467374	92.3709447	95.4662032
1	142	³ÇÇø	140502	ÏØ	½ú³ÇÊÐ	µØ¼¶ÊÐ	É½Î÷Ê¡	113.28	40.08	231.7569024	226.6328062	190.6244258	190.6110338	187.0811347	0.493533578	0.474082608	0.356133756	0.355797548	0.342927738	3.505960351	5.659671917	4.98709023	5.030710203	5.17376876	11.04771566	26.69550373	39.27036259	40.45873018	57.16818035	1698.2864	1738.4768	1708.7686	1725.4165	1725.4165	33.2444917	42.9687265	40.2068217	39.9211074	49.864284	1.158035034	1.847927263	2.890302384	0.722266978	0.632266453	85.3887727	94.3776678	97.1073259	96.9868769	96.9020734
1	143	Æ½Ò£ÏØ	140728	ÏØ	½úÖÐÊÐ	µØ¼¶ÊÐ	É½Î÷Ê¡	112.176273	37.189559	2485.886591	2484.532711	2419.496225	2419.426646	2411.738855	9.512857742	9.727371857	9.267035411	9.230399545	9.212891821	130	165.242	202.147	175.183	229.062	23.55705478	32.36263475	79.6646961	55.03904211	178.304305	2717.6126	3832.593	3172.149	3476.6418	3476.6418	44.2208125	46.2122777	47.6128379	49.0963747	47.9918881	0.831595315	1.327013095	0.975285672	0.45833401	0.114109488	82.5688653	82.6690435	86.1319392	85.526918	88.9106879
1	144	ÎôÑôÏØ	140724	ÏØ	½úÖÐÊÐ	µØ¼¶ÊÐ	É½Î÷Ê¡	113.706875	37.61121	4634.62791	4635.722832	4555.425046	4554.990706	4542.301552	20.77734692	20.84890114	20.04822599	20.06559015	19.89195398	262	347.808	431.39	491.453	493.561	21.88175229	41.70321298	109.2403023	129.779886	215.16343	4082.0027	5797.3531	4676.1439	5514.5758	5514.5758	39.6974617	40.24094	42.8924551	43.3091218	41.3405567	0.800625904	1.277593848	1.592788237	0.718735487	0.683917168	86.1781136	84.9865729	90.0302914	91.2657481	94.284966
1	145	ÊÙÑôÏØ	140725	ÏØ	½úÖÐÊÐ	µØ¼¶ÊÐ	É½Î÷Ê¡	113.176434	37.895325	4408.889599	4402.440155	4334.83227	4330.885185	4327.027317	19.94779461	19.84292306	19.02888704	19.00030457	18.92282688	118	140.325	183.584	188.215	208.383	11.07778672	17.45884732	55.62975115	54.16293505	125.2331879	4072.4318	6084.9662	4935.7997	5815.8044	5815.8044	35.5727853	40.3346901	43.3261431	42.8499526	45.1824788	1.404103644	2.240589729	2.240495549	0.430242303	0.446052313	74.8049151	75.7247281	89.5449327	85.49008	91.5373349
1	146	ÎÄË®ÏØ	141121	ÏØ	ÂÀÁºÊÐ	µØ¼¶ÊÐ	É½Î÷Ê¡	112.028866	37.438102	2408.151181	2406.392824	2310.144769	2301.533802	2297.941767	9.760856523	9.729354816	9.070499719	8.983427127	8.94486328	95.67774039	87.30995831	113.626	97.40080452	146.323	22.46074057	20.07979997	61.89228063	45.24166473	142.6685582	3096.1334	3931.9319	3307.0382	3664.1945	3664.1945	38.7962932	38.5640052	40.403832	40.373529	40.9184605	0.282768039	0.451225355	1.349139961	0.352350327	0.31253396	66.0529919	76.2887402	83.0495517	80.5698677	82.6353373
1	147	¼â²ÝÆºÇø	140108	ÊÐÏ½Çø	Ì«Ô­ÊÐ	µØ¼¶ÊÐ	É½Î÷Ê¡	112.486691	37.940387	493.1634827	487.5211215	464.3314148	459.5272776	449.4878672	1.270285065	1.234731454	1.084631715	1.06575956	1.011096602	19.07443439	22.16373271	28.6351666	25.97291684	39.31139425	3.857645503	5.686352928	21.20804411	15.71482359	45.91468214	1413.0063	1614.9118	1494.298	1520.9567	1520.9567	88.1119467	88.4300501	90.9888169	91.9705747	94.4523929	1.005059098	1.603816857	1.090696387	0.693434656	0.505836999	90.8104974	95.6141214	99.0580467	98.7019133	99.2415903
1	148	Ð¢ÒåÊÐ	141181	ÏØ¼¶ÊÐ	ÂÀÁºÊÐ	µØ¼¶ÊÐ	É½Î÷Ê¡	111.778818	37.146294	1805.975475	1797.652068	1677.441927	1620.941581	1601.277553	7.999839254	7.894557632	6.744646774	6.114875118	5.711486885	78.92311848	69.55631957	83.790233	73.56294498	98.73089458	23.51647945	16.96629688	59.25629862	53.3895313	167.7028536	2318.1492	2990.2337	2603.2137	2743.2225	2743.2225	56.0460038	57.0200297	61.5171284	64.6745752	70.7095701	2.409871704	3.845537907	1.645092343	0.115889154	-0.101761459	94.0982165	96.6520182	96.6463709	96.6494967	97.4985685
1	149	ÎäÏçÏØ	140429	ÏØ	³¤ÖÎÊÐ	µØ¼¶ÊÐ	É½Î÷Ê¡	112.864562	36.837625	3259.603727	3258.036106	3202.24721	3195.699962	3196.662305	12.2221523	12.24906273	11.1148948	11.04494143	11.06060212	149	192.32	205.903	206.039	243.035	33.12473741	61.118492	124.9483673	120.3639776	262.4684957	3135.8991	4484.0783	3734.9832	4267.9508	4267.9508	39.3944365	35.1087222	44.1563412	40.3468174	35.8410668	1.373675307	2.192033899	2.260487848	0.419187559	0.270034641	66.0430536	86.1105813	93.9847742	93.8057176	93.2547814
1	150	Ï¢ÏØ	411528	ÏØ	ÐÅÑôÊÐ	µØ¼¶ÊÐ	ºÓÄÏÊ¡	114.740456	32.342792	2890.109754	2884.468923	2829.351292	2827.452948	2844.415072	5.655229849	5.623435118	5.377794266	5.348878286	5.325220836	2.82403318	8.112853242	6.061201301	7.257151637	8.075484236	295.5901975	1593.082348	1128.482313	1452.708385	1978.789371	5705.264	5143.877	5375.0231	6033.9887	6033.9887	27.4223345	30.0539134	35.0149271	36.2511633	37.5217663	0.704368358	1.123991462	0.98551864	1.235732935	0.062264734	54.6689189	63.7474415	70.3138898	72.3585237	77.5744237
1	151	¹®ÒåÊÐ	410181	ÏØ¼¶ÊÐ	Ö£ÖÝÊÐ	µØ¼¶ÊÐ	ºÓÄÏÊ¡	113.022497	34.747834	1910.251811	1883.788363	1680.416069	1677.400619	1650.486217	6.577458068	6.552948527	4.735322867	4.711308019	4.489328564	97.02426316	212.989	161.928	152.591	140.562	34.61273785	163.8510023	213.5276476	194.4955061	220.7143233	2464.7332	3152.453	2816.5876	3266.4208	3266.4208	55.1315708	57.4416974	61.8929169	64.1083641	65.1061711	0.850571598	1.357294381	0.744400827	0.488109036	0.276126696	96.7223127	97.9588329	98.3520546	98.1998401	98.4687752
1	152	»´ÉÏÇø	340311	ÊÐÏ½Çø	°ö²ºÊÐ	µØ¼¶ÊÐ	°²»ÕÊ¡	117.359331	32.965435	350.3234207	350.2952687	341.2311163	338.7901902	326.0657107	0.774134186	0.773903614	0.734589875	0.70675313	0.676725165	0.248596006	0.516017877	0.392196401	0.479779307	0.362382553	33.47840732	115.7648833	83.95634247	115.9357428	125.8558765	928.0235	888.9213	936.4902	954.6172	954.6172	49.43	49.205	48.98	57.44	65.9	-0.056447598	-0.090075906	2.120419611	3.469958472	0.535263423	80.35651666	83.35651666	85.35651666	88.35651666	90.35651666
1	153	ËìÆ½ÏØ	411728	ÏØ	×¤ÂíµêÊÐ	µØ¼¶ÊÐ	ºÓÄÏÊ¡	114.013182	33.145649	1630.644746	1625.826217	1643.814536	1631.39576	1615.635706	4.162510333	4.133760524	4.32114281	4.235144335	4.139153292	18.23335045	55.64246282	38.53353521	44.82594645	55.74687959	99.58932224	670.6011796	376.9164935	492.443164	689.1153263	3243.8283	3283.6013	3540.2837	3835.4983	3835.4983	33.7168501	36.4292197	39.8058431	44.485646	44.0784376	0.529380801	0.844756149	1.128780214	1.395762359	0.029718877	64.6392467	67.5979446	75.9497212	82.3648649	84.0264203
1	154	µËÖÝÊÐ	411381	ÏØ¼¶ÊÐ	ÄÏÑôÊÐ	µØ¼¶ÊÐ	ºÓÄÏÊ¡	112.087278	32.687938	3317.072748	3308.573778	3381.68367	3345.024383	3327.749953	7.778172713	7.740716505	8.145545904	7.942973997	7.864226447	11.3172814	25.94589721	23.04818057	23.58720648	25.89176485	351.0866947	1495.912667	1170.060384	1227.792023	1640.879053	7792.8363	8849.3319	9275.2362	9659.8127	9659.8127	35.0901301	36.1637232	39.2889605	39.0788307	42.8746593	0.61064901	0.974439392	0.635462256	0.786121405	-0.056296757	61.8472636	62.9261474	70.8029819	71.9523426	78.2242723
1	155	ÄÏºÍÇø	130527	ÏØ	ÐÏÌ¨ÊÐ	µØ¼¶ÊÐ	ºÓ±±Ê¡	114.683762	37.005041	652.083504	649.8673439	599.8494915	588.674974	590.577673	1.523736593	1.507523886	1.265821103	1.1821283	1.18197962	0.238884975	0.378006888	0.408450061	0.441717979	0.319991953	12.1752512	28.15718341	53.02817083	64.20382115	65.63354668	951.2372	1115.8239	1021.9293	1034.4961	1034.4961	15.9	24.155	32.41	45.6	58.79	-0.003001244	-0.004789217	0.684338188	1.043265463	0.555027622	67.29291434	58.72591842	62.19364582	64.37658889	71.39094085
1	156	ÕÙÁêÇø	411104	ÊÐÏ½Çø	äðºÓÊÐ	µØ¼¶ÊÐ	ºÓÄÏÊ¡	114.093995	33.586015	610.1101848	606.0996857	598.4783054	590.7312851	574.4247965	1.345949135	1.325895985	1.318832885	1.284070604	1.219463307	0.487560362	1.396765052	0.976101805	1.121411607	1.082982894	43.08463233	247.4807691	152.361	192.3637613	239.5270244	1536.3195	1541.8392	1672.0344	1767.0044	1767.0044	43.9367835	44.6475544	45.8979017	46.5389274	47.5951356	0.479412725	0.765019898	1.509356489	0.236866885	0.702512428	86.689121	89.1743534	89.9204838	92.9461555	92.9537075
1	157	·ïÈªÇø	410704	ÊÐÏ½Çø	ÐÂÏçÊÐ	µØ¼¶ÊÐ	ºÓÄÏÊ¡	113.915184	35.383978	145.2929723	143.6509942	139.4938759	138.6788809	136.6002768	0.301805669	0.289191457	0.263700517	0.255199721	0.243580224	0.410656903	0.814548409	0.962776378	1.090798728	1.11818573	6.319321088	22.83783454	22.13940819	26.37155331	27.79995603	435.2228	481.1349	462.9724	498.3475	498.3475	31.194651	23.9272091	35.5721453	48.4546312	55.5106366	0.394457202	0.629452646	1.382146249	-0.144915417	0.45942454	93.1530155	96.7878994	96.7878994	96.4289923	97.4084226
1	158	ÍþÏØ	130533	ÏØ	ÐÏÌ¨ÊÐ	µØ¼¶ÊÐ	ºÓ±±Ê¡	115.266783	36.975321	1645.275095	1633.263226	1610.175696	1567.852673	1550.218558	3.997947486	3.927252238	3.698767689	3.465113325	3.349844412	0.578891103	0.973717744	1.158521001	1.196911684	0.994605973	25.9006363	71.73178654	118.5619922	136.9236087	153.2304841	1424.8097	2100.7481	1868.558	1863.5927	1863.5927	5.9	13.955	22.01	30.6	39.19	-0.009942472	-0.015865639	0.515388239	1.22373476	0.401658749	60.01549668	44.09163916	50.33551099	61.77395444	72.46387398
1	159	ÎäÚìÏØ	410823	ÏØ	½¹×÷ÊÐ	µØ¼¶ÊÐ	ºÓÄÏÊ¡	113.401679	35.099378	1226.280495	1214.39135	1175.928209	1170.855701	1154.418199	2.731001512	2.66939652	2.617620702	2.592300252	2.470970919	0.507921039	0.984415115	0.913944035	0.942285152	0.781957068	38.27513087	123.8898843	115.0574425	123.153081	138.7248949	2318.878	2695.6807	2593.5549	2819.1824	2819.1824	41.5949798	46.5639239	48.2873865	45.9600592	48.3100246	1.122447854	1.79113924	1.062389874	0.686683622	0.038550842	68.8828533	82.4636393	86.1074226	87.4515152	88.2979532
1	160	Û£ÏØ	410425	ÏØ	Æ½¶¥É½ÊÐ	µØ¼¶ÊÐ	ºÓÄÏÊ¡	113.212609	33.971787	1105.841612	1103.793437	1096.195034	1086.040919	1077.660352	2.625800785	2.591073747	2.503578758	2.437157015	2.392669063	19.30839158	45.58125758	38.39256415	39.99124629	38.34734187	49.56831613	246.798909	198.6056426	216.5927729	234.0282653	2108.1506	2508.1227	2411.077	2736.5087	2736.5087	30.186992	26.7129661	26.6155635	37.3521706	38.984788	0.686539127	1.095540578	1.159335237	0.485354009	0.220053171	71.4006094	77.780727	82.7025097	84.9478866	86.2649037
1	161	ÕýÑôÏØ	411724	ÏØ	×¤ÂíµêÊÐ	µØ¼¶ÊÐ	ºÓÄÏÊ¡	114.392774	32.605697	2813.77785	2803.847033	2721.337439	2679.262383	2664.910317	6.395246331	6.339576849	6.202829036	5.983943836	5.89697811	2.93755014	8.813648813	6.438991808	7.45938761	8.268298401	238.066348	1565.46626	1046.667925	1340.913126	1870.652572	5174.0622	4604.6263	5311.8988	5762.4382	5762.4382	25.8869331	25.6024381	27.7343502	34.8408282	37.0887009	0.37743655	0.602292047	1.118400154	1.093372563	0.250153258	45.9360219	43.4299756	59.9263871	65.8172496	73.5767034
1	162	ÉÏ½ÖÇø	410106	ÊÐÏ½Çø	Ö£ÖÝÊÐ	µØ¼¶ÊÐ	ºÓÄÏÊ¡	113.308971	34.802761	83.86328034	83.77228133	61.94518359	62.4897736	56.09580436	0.218655533	0.212539352	0.123924878	0.124743405	0.103536031	2.030259169	4.534409416	3.523189268	3.295103034	2.887877713	5.731590335	17.03238845	19.24373142	17.87748478	20.61862254	426.5011	451.0271	442.8038	452.5086	452.5086	79.1950149	82.2184891	91.1551407	95.8780134	98.5714213	0.282027761	0.450044061	1.246342062	0.561341961	-0.005308647	81.5243773	89.2218966	98.5065288	99.9943849	99.9943849
1	163	äÀ´¨ÏØ	411326	ÏØ	ÄÏÑôÊÐ	µØ¼¶ÊÐ	ºÓÄÏÊ¡	111.490964	33.13782	5325.930908	5305.97219	5271.113803	5257.531569	5182.280171	23.02173008	23.42904051	23.29905751	23.22712926	23.27287976	485	1011.86	989.35	914.846	891.339	179.5176739	921.7600994	847.8391431	755.0129362	901.0404502	11248.3199	12479.2088	12805.5732	12856.4372	12856.4372	40.3388947	44.0503526	42.1823081	50.6205848	51.9159105	0.70387955	1.12321145	1.198842525	0.582870338	0.155874	66.1073006	73.3737077	77.1509581	82.76876	80.1402121
1	164	»³Ô¶ÏØ	340321	ÏØ	°ö²ºÊÐ	µØ¼¶ÊÐ	°²»ÕÊ¡	117.205234	32.970031	3268.458729	3263.837454	3249.426374	3238.696511	3219.082333	7.850845621	7.815533695	7.714838231	7.642124213	7.550131451	5.923773358	12.15000123	9.55190553	11.86605246	11.339101	281.398019	1000.427306	676.58676	971.7891297	1037.379909	7811.6657	7434.2848	8101.002	8442.9187	8442.9187	11.24	17.85	24.46	31.09	37.72	0.371131648	0.592231039	1.04636366	1.229441455	0.706382313	59.03676851	62.97148114	66.2979351	73.55485893	82.30210499
1	165	¹ÄÂ¥Çø	410204	ÊÐÏ½Çø	¿ª·âÊÐ	µØ¼¶ÊÐ	ºÓÄÏÊ¡	114.355595	34.795187	75.3359338	73.42495472	98.43149335	96.91414728	96.23578125	0.166672557	0.159996365	0.163261009	0.158235517	0.15368231	0.044848873	0.096834603	0.057653283	0.061903639	0.045726157	6.556056534	23.23093918	16.48674389	19.03390619	18.26029625	316.1475	346.1043	336.6884	363.9114	363.9114	83.1553157	83.6964412	92.5090572	92.8257993	94.7270631	0.546879469	0.872679539	1.784877702	0.613200389	0.547365236	81.5207566	95.4668947	95.3447152	95.8206687	98.6108335
1	166	ÏåÔ«ÏØ	140423	ÏØ	³¤ÖÎÊÐ	µØ¼¶ÊÐ	É½Î÷Ê¡	113.051491	36.535817	2187.014072	2186.092292	2120.492225	2102.942927	2102.437766	6.44113319	6.444802405	6.161108758	6.057074378	6.040110897	73.33857133	101.874	104.59	109.04	130.039	31.03659562	63.49627484	119.4020935	129.5495391	236.2572632	2410.8284	3295.2697	2816.7617	3167.3334	3167.3334	39.437882	46.7712153	49.6942923	51.6601042	53.6582834	1.683172383	2.685911949	2.76637012	-0.359377505	0.597029336	78.3844354	92.8169636	97.896009	95.6492861	97.4937153
1	167	Òó¶¼Çø	410505	ÊÐÏ½Çø	°²ÑôÊÐ	µØ¼¶ÊÐ	ºÓÄÏÊ¡	114.303405	36.109905	69.67433955	64.94239136	61.57642724	57.20847507	56.48048304	0.14811033	0.13296412	0.118500623	0.104342814	0.101573007	0.04298612	0.078768389	0.07843897	0.077814757	0.073174064	3.958910115	15.17085761	16.59389379	18.52572049	21.15980734	624.0742	632.8651	622.5674	630.3225	630.3225	79.3597958	81.2753574	84.9523581	87.1678052	89.0690691	0.588387751	0.938916124	1.85342906	0.245257713	-0.397497694	85.2918112	88.8385165	91.7503805	83.8227499	91.7503805
1	168	±±¹ØÇø	410503	ÊÐÏ½Çø	°²ÑôÊÐ	µØ¼¶ÊÐ	ºÓÄÏÊ¡	114.357351	36.118726	60.25269823	59.06971118	54.15576499	48.04672675	44.3036626	0.12338249	0.117826807	0.102330876	0.084316836	0.074696947	0.020896535	0.039706178	0.036015629	0.03249834	0.025086283	2.50304409	10.04438264	13.06112054	14.7380584	18.01153779	623.2236	632.3475	625.772	630.3885	630.3885	76.4214657	80.1764064	82.9967924	87.4066027	89.0786607	0.740583106	1.181780923	1.669649999	0.664339774	0.202315143	83.6882114	82.2145043	86.7586061	85.4705435	87.469569
1	169	·âÇðÏØ	410727	ÏØ	ÐÂÏçÊÐ	µØ¼¶ÊÐ	ºÓÄÏÊ¡	114.418882	35.041198	1869.108229	1856.002302	1884.590227	1880.939566	1859.338449	4.219813451	4.229431886	4.309009344	4.275405225	4.160109998	0.979830057	1.895164127	1.587271566	1.602038298	1.231151043	72.14642634	237.0732525	185.1271924	213.8034775	205.9663408	3589.929	4253.2274	4143.5642	4618.5409	4618.5409	27.1092325	26.664788	29.922172	32.3395848	39.4019008	0.475948329	0.75949161	0.906248045	0.82981025	0.652128435	44.0876027	58.0818981	62.6432828	67.6289484	77.5292955
1	170	ò£ÖÝÇø	341202	ÊÐÏ½Çø	¸·ÑôÊÐ	µØ¼¶ÊÐ	°²»ÕÊ¡	115.806942	32.883468	845.253113	826.9629522	808.3991555	801.5392832	759.2710065	1.790158609	1.732617849	1.646189831	1.616386201	1.479984984	0.623288456	1.638981021	1.094973264	1.417144257	1.313527437	84.93101778	412.653599	251.6397671	373.3709557	487.0628903	2043.6487	1810.1998	1982.925	2054.0177	2054.0177	54.69	54.52	54.35	59.475	64.6	0.214455014	0.342215266	2.39530776	0.867356791	0.825153728	67.41652518	72.41652518	82.41652518	88.41652518	92.41652518
1	171	ÇßÏØ	140430	ÏØ	³¤ÖÎÊÐ	µØ¼¶ÊÐ	É½Î÷Ê¡	112.699226	36.756064	2818.660521	2817.67818	2755.933201	2752.630696	2754.052246	10.91009786	10.90551727	10.29167154	10.26408426	10.26602904	80.60362221	104.455	118.377	112.303	148.653	21.69476108	39.82234209	75.40886065	67.75057239	167.3191053	2795.9723	3908.6562	3438.0064	3778.9712	3778.9712	30.5096746	38.2019823	40.2853156	41.4617862	44.5922152	0.283869301	0.452982686	0.628150866	1.039302029	0.521086187	73.2930919	64.6151687	70.1975169	74.0979229	82.8450304
1	172	ÃÏ½òÇø	410306	ÊÐÏ½Çø	ÂåÑôÊÐ	µØ¼¶ÊÐ	ºÓÄÏÊ¡	112.445252	34.825307	1262.349499	1239.576141	1209.800547	1196.785556	1182.6818	2.865939522	2.889122521	2.834042847	2.800594545	2.702436103	16.22934104	29.96513126	28.97776426	25.67203881	24.28424796	41.21998573	144.9040479	131.0117796	108.3591228	140.3602086	2443.1053	2944.5819	2776.0236	2995.5319	2995.5319	49.745423	49.4928978	55.4030633	56.5067867	57.6338927	0.877965199	1.401007551	1.272935278	1.521720426	0.225371748	85.4185572	81.453629	83.4168124	89.3054494	92.3357022
1	173	ÁÒÉ½Çø	340604	ÊÐÏ½Çø	»´±±ÊÐ	µØ¼¶ÊÐ	°²»ÕÊ¡	116.813042	33.895139	576.5428532	576.1213742	564.6239008	561.0112286	539.8639911	1.479182949	1.452918688	1.369860057	1.315882643	1.220994715	13.75552662	26.53039292	17.45810495	22.37893726	23.98386175	41.98363491	138.1216181	73.57228119	109.8708517	135.6210937	1130.5733	1122.7063	1235.7675	1279.9854	1279.9854	100	79.885	59.77	35.01	56.64	0.421484196	0.672580806	1.165689719	0.895149043	-0.303598476	91.45698	92.45698	93.45698	95.45698	96.45698
1	174	½§Î÷Çø	410305	ÊÐÏ½Çø	ÂåÑôÊÐ	µØ¼¶ÊÐ	ºÓÄÏÊ¡	112.395881	34.658231	75.91073691	70.89517167	60.82590819	59.74044515	56.84590104	0.152161917	0.143099761	0.107197155	0.103081012	0.092954844	0.591651553	1.234782845	1.042126854	0.92786242	0.845566411	8.228163041	30.5926564	31.18594635	27.10551418	32.7790448	773.4952	793.9387	785.5275	793.0718	793.0718	82.3678799	86.9692146	92.300097	97.0229697	98.9242336	0.742925452	1.185518708	1.432243486	-0.1124196	1.591672757	79.7743654	94.1678637	93.9596562	93.1252866	99.9720265
1	175	ÄÚ»ÆÏØ	410527	ÏØ	°²ÑôÊÐ	µØ¼¶ÊÐ	ºÓÄÏÊ¡	114.901492	35.971653	1838.364216	1840.946712	1834.445022	1826.895039	1815.058391	4.21299504	4.15803868	4.118412904	4.027259945	3.953478108	0.794164408	1.469471804	1.406852042	1.372044256	1.179413725	39.66367542	131.5888517	149.7937596	140.0890668	153.348274	2296.937	2899.2354	2506.1998	3029.5667	3029.5667	12.7912595	12.4977175	16.1747182	24.8150691	26.694914	0.540731973	0.862869711	0.982547419	0.98150741	-0.183579825	46.5552071	53.5829284	64.9258856	70.1787367	55.3159601
1	176	»Ý¼ÃÇø	410108	ÊÐÏ½Çø	Ö£ÖÝÊÐ	µØ¼¶ÊÐ	ºÓÄÏÊ¡	113.616901	34.867458	340.7551067	316.2038433	283.1939295	276.5042022	257.8245934	0.747469487	0.664939776	0.589804517	0.568438371	0.481683118	0.283412988	0.58934948	0.439707305	0.441632267	0.373142492	6.919335007	37.04514524	38.19004827	42.13578122	48.49949037	819.4592	921.8374	876.7002	932.3263	932.3263	30.5623615	46.6659784	51.117198	61.2835487	71.060825	0.480243186	0.766345101	0.783960425	0.024896489	2.610326151	91.4060326	93.3023391	93.3023391	94.431402	98.393464
1	177	Í¨ÐíÏØ	410222	ÏØ	¿ª·âÊÐ	µØ¼¶ÊÐ	ºÓÄÏÊ¡	114.467467	34.480433	1079.800033	1076.015623	1469.555802	1459.331792	1455.018308	2.380097202	2.359736072	2.661658121	2.622604246	2.596893834	0.570938694	1.289993312	0.717381467	0.83320255	0.626421343	70.61677629	267.8331436	139.1401186	180.0968763	169.7975061	1593.5739	1875.2633	1910.4984	2331.599	2331.599	27.9121142	29.2914246	37.2018723	40.4678952	41.2937529	0.520961572	0.831321215	1.02896897	1.27703996	0.002573614	55.3872576	57.7617675	69.2844516	77.8429853	77.0131036
1	178	ÃÉ³ÇÏØ	341622	ÏØ	ÙñÖÝÊÐ	µØ¼¶ÊÐ	°²»ÕÊ¡	116.564248	33.265831	3033.877056	3029.687043	3007.49279	2976.707596	2973.408025	6.923000947	6.886973962	6.768400257	6.611486751	6.59527119	2.554607507	5.44816767	3.881646433	4.952508036	4.342046172	290.4702009	1050.026655	643.2584435	956.5418932	1060.697818	6005.2623	5490.1643	6017.9109	6123.8307	6123.8307	15.31	20.5	25.69	34.645	43.6	0.745151945	1.18907162	0.920890227	1.018407393	0.757376628	43.25259516	57.73707634	70.26246719	77.91470507	84.08286289
1	179	ÓÀÄêÇø	130408	ÊÐÏ½Çø	ºªµ¦ÊÐ	µØ¼¶ÊÐ	ºÓ±±Ê¡	114.536626	36.74188	1230.361956	1223.608095	1128.616421	1115.088386	1108.047549	2.92597217	2.869166265	2.262901935	2.174869214	2.150342569	2.023292255	3.376745358	3.719081498	4.010850457	4.023214434	25.66796553	62.85252598	113.7796821	127.6757932	138.5083425	2190.2561	2525.6507	2377.7726	2401.4676	2401.4676	11.27	21.12	30.97	45.28	59.59	0.585121657	0.933704275	1.275545765	0.168460626	-0.04785219	69.26352942	77.04219979	68.26437544	70.53813773	82.536867
1	180	¼¦ÔóÏØ	130431	ÏØ	ºªµ¦ÊÐ	µØ¼¶ÊÐ	ºÓ±±Ê¡	114.878299	36.92035	542.7835045	541.7543274	509.8965492	502.7560479	496.2204906	1.295158366	1.284770529	1.115878201	1.073577555	1.053876838	0.169595869	0.263280669	0.270034125	0.297988858	0.222194168	11.22839268	24.80603631	40.44009611	49.15728194	51.56746338	749.2708	942.1321	863.9304	882.2939	882.2939	8.07	17.99	27.91	37.71	47.51	0.493511916	0.787518595	1.021434612	0.665525982	0.081384723	73.17370847	77.57934634	73.62209113	79.66226492	84.0590574
1	181	ÓÀ³ÇÊÐ	411481	ÏØ¼¶ÊÐ	ÉÌÇðÊÐ	µØ¼¶ÊÐ	ºÓÄÏÊ¡	116.4495	33.929291	2822.352721	2807.245743	2834.324161	2780.108276	2766.899983	6.116062479	6.035660638	6.180390026	5.90166384	5.86316195	2.23628258	4.8904026	3.122243177	4.01726954	3.450066967	279.5240951	1008.320595	480.474327	745.3585399	814.8576758	5241.7747	4915.6499	5524.4439	5738.5249	5738.5249	42.0944049	40.4309663	48.4608171	50.0937285	51.3143411	0.950044525	1.516027691	0.954242393	0.833760521	0.093813432	55.9477379	73.4695433	84.3060511	84.9801177	87.0118046
1	182	ÃñÈ¨ÏØ	411421	ÏØ	ÉÌÇðÊÐ	µØ¼¶ÊÐ	ºÓÄÏÊ¡	115.179594	34.647758	1792.828633	1782.372225	1790.574493	1750.454147	1739.798507	3.717995287	3.658419403	3.8065647	3.607846555	3.548360791	1.141920134	2.429649137	1.781246862	2.001210505	1.664377208	129.5472949	439.0808278	265.5483013	340.8205415	326.1610959	2990.9483	3363.1539	3364.7156	3972.886	3972.886	22.8121643	23.8284244	35.08272	32.6690042	41.1714267	0.627333452	1.001063486	0.723682458	1.322238379	0.046111171	50.4529312	60.0808732	68.5124022	76.2031578	77.4922686
1	183	¹ÌÊ¼ÏØ	411525	ÏØ	ÐÅÑôÊÐ	µØ¼¶ÊÐ	ºÓÄÏÊ¡	115.654482	32.168137	5426.655501	5406.160638	5419.632292	5403.76638	5381.812121	12.38741976	12.2499391	12.19597819	12.14053261	12.02575038	49.15806449	125.993	110.819	128.037	136.224	492.1147347	2352.528806	1813.478094	2333.50964	3000.524335	7638.5848	6363.9858	7024.1481	7744.8764	7744.8764	36.8054741	38.8677483	42.2622305	42.8230278	44.7379919	0.62851553	1.00294978	0.903555497	1.48207485	-0.085150858	58.0372989	59.4854623	63.4404505	72.3035747	79.8247936
1	184	ÔóÖÝÏØ	140525	ÏØ	½ú³ÇÊÐ	µØ¼¶ÊÐ	É½Î÷Ê¡	112.899137	35.617221	4744.756026	4736.146967	4617.947074	4615.494205	4602.18234	16.54811086	16.41866472	15.1815498	15.143782	14.98575746	198	331.915	322.878	323.723	327.084	48.1481455	147.1320357	192.96158	194.6588479	299.6826889	5277.9956	6614.905	5962.465	6600.4933	6600.4933	36.5573839	36.8650762	38.9484095	40.4067428	47.5748134	0.070429007	0.112386654	1.647945965	0.937581541	0.185710708	91.497749	93.2849385	95.054093	93.9932907	95.0887122
1	185	ÂÞÉ½ÏØ	411521	ÏØ	ÐÅÑôÊÐ	µØ¼¶ÊÐ	ºÓÄÏÊ¡	114.513012	32.203073	4083.31666	4069.092771	3807.026307	3805.557021	3793.807251	11.30268877	11.35412232	11.44231657	11.44034881	11.28325878	56.77861249	174.127	132.213	168.546	210.234	200.396406	1605.751768	1086.82323	1516.318108	2303.865362	6186.7386	5672.4705	6056.3121	6841.0918	6841.0918	36.1820635	38.5108306	45.6160938	44.0236511	44.5296913	0.411450867	0.656570183	1.10261074	1.526513327	-0.030174915	59.6533111	69.6504981	72.4388081	71.4550876	76.0535199
1	186	ÈêÖÝÊÐ	410482	ÏØ¼¶ÊÐ	Æ½¶¥É½ÊÐ	µØ¼¶ÊÐ	ºÓÄÏÊ¡	112.844517	34.16703	2597.587431	2589.087794	2513.329329	2497.50444	2474.501276	7.111004453	7.058240977	6.537591195	6.441761158	6.295040779	104	234.94	206.709	208.075	191.761	70.4122808	384.2105137	356.7924083	367.4008397	391.1260537	3526.0639	4460.0027	4138.7973	4719.0474	4719.0474	21.7033999	19.4749564	29.0632837	45.8504691	47.8649949	0.558506433	0.891233195	1.24533037	0.431962331	0.053601559	83.7510373	87.482493	89.2794988	89.7689951	91.7515944
1	187	ÎèÑôÏØ	411121	ÏØ	äðºÓÊÐ	µØ¼¶ÊÐ	ºÓÄÏÊ¡	113.609286	33.437877	1083.698132	1079.414635	1059.286882	1056.353304	1056.259299	2.406850067	2.381412821	2.319991506	2.298680664	2.271416419	0.827242572	2.3533327	1.640526367	1.935644205	1.943314944	76.2788126	426.9611919	272.9307412	344.1166766	427.3786143	3537.7168	3728.1552	3826.7461	4014.2917	4014.2917	46.8548614	43.7192682	44.9696155	45.1335499	43.148525	0.591657476	0.944133769	1.061053941	0.977225105	0.323576779	76.0040485	73.9041547	79.5601127	83.5070725	84.8374592
1	188	ÂåÄþÏØ	410328	ÏØ	ÂåÑôÊÐ	µØ¼¶ÊÐ	ºÓÄÏÊ¡	111.653039	34.389414	4852.246912	4849.696987	4833.32541	4833.764322	4829.403634	20.80539391	20.774727	20.77003562	20.7776651	20.29920382	440	908.079	829.814	800.17	636.136	41.06183368	245.964226	217.7044332	203.7858583	255.8131291	5700.1005	7293.3124	6523.756	7646.8183	7646.8183	34.4774109	36.256067	46.540348	36.5629724	40.0324766	0.980565066	1.564730657	1.378510784	1.06613789	0.093025926	70.1926203	66.2498807	78.2955651	81.7496498	84.3606745
1	189	±¦·áÏØ	410421	ÏØ	Æ½¶¥É½ÊÐ	µØ¼¶ÊÐ	ºÓÄÏÊ¡	113.054754	33.868441	1118.167933	1116.14917	1095.075633	1072.403579	1056.417905	2.839115736	2.807486398	2.689253307	2.576636301	2.496822398	11.93392038	29.33424795	24.49441706	26.01295756	23.04680549	43.24444623	240.6749059	191.8927314	218.5864445	248.3694461	1609.368	2028.6477	2014.7777	2274.5836	2274.5836	33.2625682	34.8691683	36.6242704	44.1057519	46.5704587	0.589831918	0.941220644	1.454405352	0.593902105	0.221317406	85.6196848	84.9826619	92.336776	91.7596747	93.2391703
1	190	»ªÁúÇø	410902	ÊÐÏ½Çø	å§ÑôÊÐ	µØ¼¶ÊÐ	ºÓÄÏÊ¡	115.074151	35.777346	431.7903615	415.9942179	381.3461515	359.5744307	347.6940702	0.880377433	0.829146875	0.75703275	0.685345889	0.636190701	0.196268005	0.344838062	0.304696652	0.280555464	0.225439873	22.89401329	67.80267578	75.99701275	80.10054359	86.11187283	1447.3998	1595.5553	1509.5129	1612.4728	1612.4728	78.180991	82.9561237	88.1427241	93.2914872	95.9346192	0.960735089	1.533087093	0.162837463	0.705953977	0.312339799	88.817022	95.1140194	95.1140194	94.9409827	95.9113068
1	191	ÐÅ¶¼Çø	130521			ÐÏÌ¨ÊÐ	ºÓ±±Ê¡	114.507416	37.072954	3812.651403	3808.084443	3621.891475	3584.335032	3609.446329	19.26018431	19.18356805	17.97916727	17.64658312	17.63735922	287	416.445	486.645	556.948	570.544	25.63075661	64.45189531	167.2025783	216.8177395	249.1737537	4146.9849	5192.0707	4550.1736	5031.8282	5031.8282	100	99.825	99.65	88.25	76.85	0.378732217	0.6043596	0.67464161	0.463501986	0.277296008	93.04349983	94.12023854	91.65297453	93.55973916	95.08950091
1	192	ÄÏÀÖÏØ	410923	ÏØ	å§ÑôÊÐ	µØ¼¶ÊÐ	ºÓÄÏÊ¡	115.204752	36.069664	973.0618656	968.5119154	935.2831761	928.4129268	918.3454994	2.242649801	2.218231374	2.06002417	2.024331986	1.962273049	0.452368721	0.810546688	0.791024747	0.732370298	0.627975633	32.35782246	90.40599009	111.3560932	98.38828471	111.2402887	1350.6404	1748.474	1526.7168	1744.2904	1744.2904	26.3336378	24.2928215	32.4931926	34.5778321	35.1364055	0.67878665	1.08316961	1.120266757	1.055550634	-0.081116646	50.4078542	63.5951031	75.4609538	80.0259563	75.5793749
1	193	ÁÙÈªÏØ	341221	ÏØ	¸·ÑôÊÐ	µØ¼¶ÊÐ	°²»ÕÊ¡	115.261473	33.040261	2513.795855	2507.824615	2494.363027	2485.065081	2466.940233	5.436129777	5.404402885	5.337219969	5.275742186	5.187041141	2.075355016	5.6382763	3.899218076	4.846049559	4.842889082	263.6871916	1294.881068	781.4057034	1085.759786	1402.220176	5374.5506	4753.1507	5302.2136	5570.2722	5570.2722	11.99	15.93	19.87	25.185	30.5	0.393565833	0.62803025	0.678977374	1.010962506	1.485032228	54.09517643	54.1724756	49.22629436	57.5655552	76.97876602
1	194	»ñ¼ÎÏØ	410724	ÏØ	ÐÂÏçÊÐ	µØ¼¶ÊÐ	ºÓÄÏÊ¡	113.657433	35.259808	771.4977902	768.7518811	761.2246589	755.8979456	738.8787648	1.572183542	1.533669612	1.442105494	1.412414788	1.337203212	0.242446897	0.491243836	0.439704879	0.481255223	0.38897439	16.4047747	58.81993977	54.80908661	66.37129098	73.7125771	1275.345	1531.2549	1485.8095	1603.8726	1603.8726	41.3718531	45.2871291	47.2615774	50.6584028	50.7616725	0.503561006	0.803554369	0.404650695	0.821050885	0.641287022	74.152974	78.0638549	77.3847001	83.2949697	83.7647576
1	195	Í©°ØÏØ	411330	ÏØ	ÄÏÑôÊÐ	µØ¼¶ÊÐ	ºÓÄÏÊ¡	113.428287	32.380073	4010.597209	4000.598137	4122.739599	4104.544667	4093.063826	14.75496918	14.71178066	14.72095103	14.61445879	14.52494021	94.22687163	285.482	225.433	244.658	300.484	92.17288426	1025.440627	705.7808287	797.0223461	1289.455949	4963.1929	4684.4159	5074.3643	5755.891	5755.891	51.0283727	52.1019657	51.1717332	52.4217332	53.1689259	0.653768206	1.043246583	1.31458095	0.634242294	0.005291829	64.6523813	72.9032799	83.1381279	84.8353998	84.8544874
1	196	½ðË®Çø	410105	ÊÐÏ½Çø	Ö£ÖÝÊÐ	µØ¼¶ÊÐ	ºÓÄÏÊ¡	113.660571	34.800284	329.4162879	268.6620994	234.5712583	217.0503096	170.6471356	0.680203709	0.520501719	0.39383967	0.348004692	0.208197327	0.072533539	0.113458725	0.089183149	0.079918316	0.045755361	16.16437065	79.82083415	73.12851239	82.36874622	95.03802473	2002.5348	2050.9842	2025.1877	2061.104	2061.104	75.6746089	80.1746089	85.9320934	95.7315529	97.6328167	0.667425445	1.065040037	0.57432998	0.502575848	0.485184279	82.8584676	91.9630591	91.6596326	92.1634804	92.8297055
1	197	Ïé·ûÇø	410212	ÊÐÏ½Çø	¿ª·âÊÐ	µØ¼¶ÊÐ	ºÓÄÏÊ¡	114.441327	34.756921	1841.703873	1843.027773	2229.279554	2223.564112	2218.863295	4.146125659	4.123233858	4.304613903	4.260243653	4.188960169	1.077355891	2.258499594	1.500638225	1.668648915	1.323212391	87.02670337	334.2465011	206.3514792	244.3873664	225.8430666	3197.613	3739.1349	3668.7887	4257.6057	4257.6057	47.616831	44.8390532	41.9747806	37.3710486	39.6040105	0.378259511	0.603605281	1.483892064	0.876224476	0.251165025	57.8995884	65.5872788	67.6101475	75.8425358	76.1864125
1	198	É½ÑôÇø	410811	ÊÐÏ½Çø	½¹×÷ÊÐ	µØ¼¶ÊÐ	ºÓÄÏÊ¡	113.254645	35.214365	184.3930863	178.7551441	156.6713842	152.9404251	146.3923758	0.419156844	0.400488464	0.335786366	0.322040617	0.302040091	3.403250531	5.776159437	5.512300752	5.874541096	4.868220402	7.113922057	21.79629491	27.17014265	30.64616297	37.94856074	770.1639	801.2608	791.1042	810.5962	810.5962	60.3706605	64.3749895	70.5618582	74.9716685	88.0628714	0.539381976	0.860715462	1.242101951	0.153032092	0.098064349	85.006257	95.0378207	98.815201	93.4159641	99.8022739
1	199	ÈÎÔóÇø	130526		ÐÏÌ¨ÊÐ		ºÓ±±Ê¡	114.671936	37.120983	690.2777508	689.7317568	645.1416334	632.5934638	624.2871563	1.597800061	1.588754032	1.33702466	1.274289245	1.263772625	0.227116817	0.359902576	0.378320944	0.409006693	0.27569667	13.66063249	30.84896458	56.79686921	66.55144618	73.85490396	947.4741	1096.012	989.7725	1019.3312	1019.3312	17.13	24.685	32.24	39.675	47.11	-0.065637912	-0.104741294	0.892880293	0.637443884	0.364852008	77.84562555	65.83646186	67.70788027	73.1965992	78.01002383
1	200	ÎºÏØ	130434	ÏØ	ºªµ¦ÊÐ	µØ¼¶ÊÐ	ºÓ±±Ê¡	114.938976	36.359861	1333.806809	1325.252903	1269.883911	1261.930682	1229.660488	3.067153664	3.021549231	2.753300099	2.701745838	2.524712455	0.571217861	1.052500705	1.083965546	0.993287107	0.819993235	37.6746341	108.5937394	151.9132416	130.713382	155.3389176	2518.1812	2860.7209	2631.3199	2912.1726	2912.1726	9.27	23.37	37.5	41.185	44.87	0.480779163	0.767200384	0.918748309	0.324578913	0.582321677	69.60951644	78.72086436	80.87938518	76.61311382	80.51546681
1	201	Î÷»ªÏØ	411622	ÏØ	ÖÜ¿ÚÊÐ	µØ¼¶ÊÐ	ºÓÄÏÊ¡	114.425451	33.808682	1746.034896	1740.689022	1775.133365	1767.474391	1751.47375	3.684451552	3.642873245	3.930420482	3.86799873	3.760623367	1.060077429	2.919599598	1.997281138	2.408470162	2.05815072	110.1987536	599.6329997	296.5400721	399.6179707	461.6477254	3128.781	3180.831	3561.6125	3846.0517	3846.0517	37.2620273	42.7543578	44.796911	42.796911	39.6961229	0.233912637	0.373264648	0.923880873	1.45949714	0.149519452	52.3588974	52.739526	60.103072	72.8599336	79.0191093
1	202	ÑÓ½òÏØ	410726	ÏØ	ÐÂÏçÊÐ	µØ¼¶ÊÐ	ºÓÄÏÊ¡	114.205197	35.141956	1348.603404	1343.388164	1349.212956	1338.460151	1329.553292	3.085389446	3.037804218	3.046788458	2.984282565	2.927253952	0.61492531	1.214789357	1.037578425	1.162656468	0.987672976	37.32206068	125.404767	113.2180863	139.3135704	136.0740091	1884.4542	2453.6209	2304.1792	2595.2058	2595.2058	31.016433	36.4733984	34.4325821	40.7237909	39.0657867	0.838754644	1.33843755	1.000452088	0.640473328	0.202400936	60.8594541	71.5363334	76.0783139	77.9052806	80.4939252
1	203	ÎÀ¶«Çø	410403	ÊÐÏ½Çø	Æ½¶¥É½ÊÐ	µØ¼¶ÊÐ	ºÓÄÏÊ¡	113.335111	33.734721	134.7653742	131.7410231	126.3642339	125.4099369	120.9924937	0.277678296	0.262192434	0.244013234	0.238203837	0.223394818	6.572169815	17.52959327	13.60119212	14.81125379	16.57998535	11.9755568	56.89120876	44.14061011	49.55347067	59.89331772	626.6646	666.6247	657.0001	697.6034	697.6034	85.3529324	88.4824185	91.5127215	95.9225318	97.5945899	0.838787917	1.338490645	1.214297851	-0.422935848	1.375816548	96.2969756	94.720437	98.010191	95.9297018	97.6740012
1	204	ÁÙÕÄÏØ	130423	ÏØ	ºªµ¦ÊÐ	µØ¼¶ÊÐ	ºÓ±±Ê¡	114.619544	36.3353	1114.993589	1113.616355	1116.074067	1101.192809	1094.973809	2.492643673	2.470722251	2.439345088	2.347165044	2.310687649	0.433296395	0.827044316	0.912975406	0.88031805	0.721811941	33.14637956	95.12490929	114.7912607	110.5372224	123.7914554	2297.0782	2639.2863	2471.1478	2628.3685	2628.3685	9.32	20.82	32.32	40.86	49.4	0.46248381	0.738005688	0.873718683	0.421497286	0.552953509	58.19339868	64.26954489	65.765949	70.76100783	84.45478153
1	205	Ô´»ãÇø	411102	ÊÐÏ½Çø	äðºÓÊÐ	µØ¼¶ÊÐ	ºÓÄÏÊ¡	114.006475	33.556275	295.470956	293.4689779	287.3805676	282.9497685	274.3942421	0.657561559	0.647861454	0.630470388	0.611423793	0.580167914	0.187730075	0.537776884	0.364979411	0.429767935	0.411160591	24.89563763	131.6678483	83.2705326	107.1927281	134.7889732	1118.3466	1141.71	1176.626	1229.3927	1229.3927	44.7278851	66.4512411	67.7015884	68.3426141	69.3988223	0.871160053	1.390148281	1.324141829	1.449013976	-0.190718243	93.7531266	93.7988326	93.3555236	90.4590256	95.8597381
1	206	°ØÏçÏØ	130524	ÏØ	ÐÏÌ¨ÊÐ	µØ¼¶ÊÐ	ºÓ±±Ê¡	114.693426	37.482423	427.9154109	426.2734329	403.5529411	398.0930008	395.6130328	1.045714541	1.039251666	0.925956742	0.900506176	0.890699625	0.158758851	0.250541554	0.278071071	0.306786665	0.282664348	6.623039901	16.0440151	28.37052509	33.12986377	41.45008576	622.9113	702.2116	636.587	694.1869	694.1869	11.91	20.01	28.11	37.03	45.95	0.247909238	0.395599637	0.168738912	0.72467705	0.455415263	72.55536268	69.83871862	71.3208637	68.66722074	78.13173148
1	207	´óÃûÏØ	130425	ÏØ	ºªµ¦ÊÐ	µØ¼¶ÊÐ	ºÓ±±Ê¡	115.147814	36.285616	1641.899807	1634.34689	1603.951836	1595.157252	1555.161844	3.803312753	3.757159906	3.560250147	3.503452181	3.346675028	0.76618713	1.343372577	1.405983811	1.277272266	1.063584336	50.32910598	134.5662901	171.0583016	142.9718485	175.0929425	2350.8472	2700.5757	2494.0875	2687.3631	2687.3631	3.2	15.905	28.61	36.185	43.76	0.477038412	0.761231104	0.811262514	0.414712574	0.231076328	67.04953256	71.88934223	69.99118028	74.1033524	80.88495979
1	208	ÒåÂíÊÐ	411281	ÏØ¼¶ÊÐ	ÈýÃÅÏ¿ÊÐ	µØ¼¶ÊÐ	ºÓÄÏÊ¡	111.874393	34.747129	136.7578297	134.8963056	140.4969519	135.2326176	133.5592746	0.377049352	0.36970395	0.371593879	0.354233461	0.347782801	4.637418025	8.984708073	8.885301488	8.167555046	7.130674753	6.547890924	20.53033255	16.6747182	15.9171442	20.46321864	322.2738	387.1055	358.6053	394.2296	394.2296	100	96.0342295	97.8724648	99.0857001	97.0004197	1.842233376	2.939732547	1.55324189	0.264523134	-0.023763436	97.4340415	99.1299483	99.4401618	99.9676194	98.6598785
1	209	Çå·áÏØ	410922	ÏØ	å§ÑôÊÐ	µØ¼¶ÊÐ	ºÓÄÏÊ¡	115.104389	35.88518	1280.026929	1274.993697	1256.955851	1247.284829	1227.249955	2.822866687	2.778759412	2.668774909	2.601689792	2.494057827	0.602631414	1.091463443	1.057582789	1.013183353	0.830842855	47.5962786	130.756776	140.0590647	130.9025029	143.2864964	1911.8683	2455.6258	2116.7136	2437.1676	2437.1676	31.1216346	25.2871706	31.4740393	32.0070723	33.2175381	0.442311505	0.705815856	1.263173958	1.157811995	-0.176149963	54.5848198	61.4368427	73.8241135	80.3383219	73.3533021
1	210	ÃÚÑôÏØ	411726	ÏØ	×¤ÂíµêÊÐ	µØ¼¶ÊÐ	ºÓÄÏÊ¡	113.327144	32.723975	4155.975842	4150.000013	4069.221121	4049.238411	4034.818602	14.18794168	14.15827123	13.78679419	13.63953458	13.53442046	133	396.912	320.911	356.266	438.809	156.8393967	1337.133084	903.4816198	1074.668806	1566.686323	5892.3515	6574.1392	6761.1149	7502.7644	7502.7644	42.7109943	44.4919083	34.9566519	44.0862065	45.5129819	0.431145162	0.687997233	1.161737469	1.588612965	0.18955507	60.4538371	57.601147	64.2849265	73.2977911	74.5419639
1	211	ÉÌË®ÏØ	411623	ÏØ	ÖÜ¿ÚÊÐ	µØ¼¶ÊÐ	ºÓÄÏÊ¡	114.611596	33.54248	1770.178584	1765.258095	1800.51547	1784.95204	1758.639117	3.856099645	3.814401117	4.01952508	3.918828994	3.760333761	1.243186893	3.52757656	2.415607532	2.887257409	2.708644137	134.1657748	739.2909036	389.1894272	521.2173307	653.8505452	4088.1073	4016.4326	4309.9088	4671.0807	4671.0807	27.6150334	28.9473218	35.7294286	38.9403822	39.8805564	0.486357602	0.776102143	1.090260311	1.81552243	-0.002928638	47.720702	54.9857911	55.6035994	71.1202535	80.2099116
1	212	ÂåÁúÇø	410311	ÊÐÏ½Çø	ÂåÑôÊÐ	µØ¼¶ÊÐ	ºÓÄÏÊ¡	112.464173	34.619404	921.3622868	890.8032171	752.1192632	733.4329494	711.1120662	1.89681347	1.81477076	1.576184784	1.504232524	1.429960903	14.90033612	32.6694386	29.8556643	27.99001059	28.01913104	29.18116084	109.452101	118.4855269	107.9780656	130.9937392	2412.5107	2559.2195	2506.0818	2632.6577	2632.6577	52.0104795	58.627503	63.4016238	80.1272957	81.0126334	0.794250674	1.267420614	0.616626526	0.340881354	1.682870909	80.1203107	94.8946061	94.8946061	97.4966259	98.019116
1	213	ÈêÑôÏØ	410326	ÏØ	ÂåÑôÊÐ	µØ¼¶ÊÐ	ºÓÄÏÊ¡	112.473139	34.15394	2912.067515	2908.661744	2903.281706	2897.912756	2894.83974	12.151238	12.12353475	12.06615769	12.0188067	11.19634758	172	408.468	356.256	365.865	383.863	34.81381795	240.3441467	196.5920251	199.8228023	221.6583443	2679.0358	3625.7142	3218.4708	3684.1741	3684.1741	33.1407956	34.8723974	37.9027004	44.3129568	46.1609587	1.066157615	1.701314438	1.004479522	1.101504736	0.127122472	73.1027579	74.1851112	84.5733745	88.5984879	92.0229811
1	214	Âí´åÇø	410804	ÊÐÏ½Çø	½¹×÷ÊÐ	µØ¼¶ÊÐ	ºÓÄÏÊ¡	113.318755	35.269085	178.0166043	178.0112043	164.8755958	164.5986028	159.5600516	0.416924214	0.412557497	0.3531636	0.348979796	0.329999362	1.641866158	2.902091415	2.646644844	2.813170288	3.027660382	7.259137841	17.6876961	22.07406741	24.5399014	30.2162122	804.2185	844.6565	820.6106	855.8096	855.8096	50.2792196	51.2162572	56.4028576	57.0911329	62.5157598	0.575596718	0.918504913	1.698181704	0.541895926	0.482641426	90.075783	86.2260389	84.7519157	83.8958036	87.6639646
1	215	ÎÐÑôÏØ	341621	ÏØ	ÙñÖÝÊÐ	µØ¼¶ÊÐ	°²»ÕÊ¡	116.215665	33.492921	2992.658494	2991.141643	2973.081262	2946.020844	2948.312118	6.694369953	6.679825349	6.59319914	6.443827472	6.435854477	2.345817046	5.328287863	3.329784369	4.399844998	3.839075454	281.4721434	1117.117423	551.3093909	875.4985725	983.403433	5544.2145	5106.6705	5921.9867	6064.2399	6064.2399	17.88	22.14	26.4	32.35	38.3	0.444414026	0.709170941	0.951734378	0.93447046	0.66441606	52.18809459	65.28899938	75.15037888	80.25027933	83.9890518
1	216	Îº¶¼Çø	411002	ÊÐÏ½Çø	Ðí²ýÊÐ	µØ¼¶ÊÐ	ºÓÄÏÊ¡	113.822755	34.025445	98.10486362	70.83927255	63.31271627	58.50187408	49.76745473	0.196959865	0.132297433	0.113509556	0.099747082	0.078198973	0.061994003	0.107140667	0.073543127	0.077727253	0.055960202	12.38617384	56.70502892	43.40976693	53.44485412	59.54595179	997.5532	1007.0779	1006.833	1018.2735	1018.2735	89.6595563	90.9346018	96.2287195	99.2990819	100	0.385109945	0.61453682	1.003180214	0.644434728	0.002940267	89.0230521	92.6273743	94.0136627	91.4178623	99.9433125
1	217	É³ºÓÊÐ	130582	ÏØ¼¶ÊÐ	ÐÏÌ¨ÊÐ	µØ¼¶ÊÐ	ºÓ±±Ê¡	114.503335	36.854922	1750.51736	1750.527728	1500.836061	1477.962543	1626.189419	6.691810909	6.629059794	5.81875164	5.593699455	5.57838449	125	191.532	221.403	251.013	213.635	21.7571372	56.26144564	156.8004031	188.1393431	172.9381534	2096.1021	2513.9698	2293.3185	2428.3924	2428.3924	37.54	40.735	43.93	52.765	61.6	0.563891389	0.899826206	1.09795433	0.299995195	-0.186546152	86.5667185	93.66053694	95.84712669	96.57900441	96.09629701
1	218	Ò¶ÏØ	410422	ÏØ	Æ½¶¥É½ÊÐ	µØ¼¶ÊÐ	ºÓÄÏÊ¡	113.357239	33.626731	2115.146254	2108.222959	2111.777032	2096.137461	2080.491104	5.171960919	5.105715211	5.218889892	5.127435782	5.041678019	15.32678641	42.34271568	33.75156737	36.80951892	41.7869956	103.0322802	647.5414522	432.5045897	510.7601142	647.8283343	4909.017	5480.8009	5577.1582	6023.299	6023.299	30.0975511	33.2270372	34.1519844	35.5156207	35.1370053	0.572990865	0.914346638	1.338711597	0.703694283	-0.014192027	64.3773857	67.9823807	78.2494984	79.6765242	73.487075
1	219	ÄÚÏçÏØ	411325	ÏØ	ÄÏÑôÊÐ	µØ¼¶ÊÐ	ºÓÄÏÊ¡	111.849392	33.044865	4936.825923	4930.099557	4927.032492	4916.142959	4894.105657	21.26336458	21.20817098	21.27275475	21.21467045	19.99160129	404	965.643	814.859	844.032	867.218	137.9912584	820.0769437	618.5344557	659.3594308	838.8464369	5940.5524	6979.7587	7515.832	7372.1572	7372.1572	33.9627511	39.7516855	44.1266855	49.4691513	48.3164198	0.606473918	0.967777013	0.601600985	0.8344128	0.376706745	66.5184699	69.4586835	71.9080433	80.9053122	79.9485207
1	220	°²ÑôÏØ	410522	ÏØ	°²ÑôÊÐ	µØ¼¶ÊÐ	ºÓÄÏÊ¡	114.130207	36.130585	1868.194328	1859.835145	1810.257771	1781.845013	1776.863945	5.061241761	4.989225706	4.591463223	4.40618249	4.365564278	41.20279516	78.36532336	76.40754704	79.95728895	67.44247452	46.98968967	142.8151393	178.5875259	190.8373874	218.7471866	3368.1166	4024.6717	3631.6235	3878.0336	3878.0336	27.4649111	28.3032902	37.8916175	37.0401323	40.8771439	1.388607581	2.215861982	1.664866402	0.402747841	-0.762221657	74.5962285	86.7114067	90.5167211	90.928711	83.9886887
1	221	³¤Ô«ÊÐ	410783	ÏØ¼¶ÊÐ	ÐÂÏçÊÐ	µØ¼¶ÊÐ	ºÓÄÏÊ¡	114.668936	35.201548	1538.89996	1510.654917	1485.763544	1459.20583	1442.240433	3.528290396	3.395345309	3.260147808	3.142472762	3.045331906	0.756213734	1.412731068	1.265193492	1.332793954	1.03333523	67.193371	207.1994698	194.01088	220.17409	216.5409006	3488.2848	4096.1975	3873.4004	4322.8316	4322.8316	31.8743911	35.8787201	50.2560094	44.527668	57.6188709	0.744023788	1.18727137	1.051811526	1.306861849	0.32156679	66.1440836	78.2376502	84.7772539	87.9714464	89.3892156
1	222	ÏàÉ½Çø	340603	ÊÐÏ½Çø	»´±±ÊÐ	µØ¼¶ÊÐ	°²»ÕÊ¡	116.794345	33.959893	204.5440159	186.7308641	169.4397662	165.6642931	156.2630905	0.445776834	0.401159351	0.353675703	0.334000398	0.325845921	3.731891642	7.114285488	4.607304418	5.88410308	6.125706628	20.9094078	66.81794473	42.62845919	60.01057628	68.33463228	871.0364	850.0599	886.4966	898.13	898.13	100	93.74	87.48	66.91	91.31	0.248316448	0.396249441	0.583817959	0.613918261	0.373667035	88.71086556	91.71086556	93.71086556	90.71086556	98.71086556
1	223	è½ÏØ	410221	ÏØ	¿ª·âÊÐ	µØ¼¶ÊÐ	ºÓÄÏÊ¡	114.783041	34.549166	1814.081045	1805.891135	2186.077088	2172.408715	2160.77302	4.017423756	3.972997824	3.943441437	3.878864938	3.814941309	1.02930289	2.30932423	1.319203389	1.554090821	1.213250927	113.6673895	448.8585038	252.5767716	329.3319813	315.3032814	2803.4011	3003.4362	3297.3487	3809.6221	3809.6221	29.3223025	29.9697313	38.4283178	37.8726079	38.8486106	0.574126907	0.916159471	0.845448655	1.194713037	0.035887325	51.6377028	49.0723248	60.530516	71.0288177	72.5122701
1	224	Æ½ÇÅÇø	411503	ÊÐÏ½Çø	ÐÅÑôÊÐ	µØ¼¶ÊÐ	ºÓÄÏÊ¡	114.124355	32.100955	3339.292826	3332.723843	3248.926278	3243.666003	3211.173607	7.816084306	7.776317468	7.460059919	7.427028831	7.314762288	26.1706732	84.58924525	63.25829515	71.42800202	88.62871528	169.7357925	1453.524898	1003.516582	1236.836966	1880.797356	5780.3228	5348.7228	5556.5165	6295.4839	6295.4839	50.8835927	55.7320775	62.3852523	63.548043	64.0540832	0.593816351	0.947578779	1.638938814	0.418714905	0.116238803	71.9389518	87.349376	88.7041314	81.4404333	88.7041314
1	225	ºªÉ½Çø		ÊÐÏ½Çø	ºªµ¦ÊÐ	µØ¼¶ÊÐ	ºÓ±±Ê¡	114.48	36.60006	635.3097266	632.8527535	599.0291501	588.7539487	548.0622203	1.429784628	1.399416436	1.182007856	1.132394582	1.015240716	0.474111492	0.878144706	0.951872289	0.970712755	0.943058889	16.62402466	49.19623029	76.44697728	79.29499469	99.5842744	1824.3846	1987.4068	1909.4481	1908.8179	1908.8179	100	97.13	94.26	89.825	85.39	0.240808074	0.384267999	0.296875464	-0.080579626	0.673224927	93.7	95	96.3	97.6	98.9
1	226	º×É½Çø	410602	ÊÐÏ½Çø	º×±ÚÊÐ	µØ¼¶ÊÐ	ºÓÄÏÊ¡	114.163365	35.954586	216.7593629	216.9051809	223.3695662	221.9024041	216.7005299	0.791953427	0.782302535	0.765182331	0.738960987	0.718679202	9.393484605	18.23320218	18.22387125	19.27601719	19.2454375	5.260621801	17.96875957	17.65550329	19.10800961	23.66822725	210.8503	321.3362	262.6936	298.6092	298.6092	73.7597926	78.3751772	81.3602518	82.0485271	83.9283721	0.79809323	1.27355235	1.751625706	-0.102175647	3.48650382	90.4510333	95.9531117	96.349953	96.9048223	98.0425127
1	227	ÉÏ²ÌÏØ	411722	ÏØ	×¤ÂíµêÊÐ	µØ¼¶ÊÐ	ºÓÄÏÊ¡	114.264381	33.262439	2170.90791	2168.614143	2148.551433	2132.892422	2111.699158	4.899262944	4.878414129	4.877445089	4.78271967	4.651730367	2.162354342	6.200267885	4.270468184	4.999329601	4.984088347	157.9099779	936.4780267	551.3657964	715.8864055	948.9288902	4635.8923	4528.1926	4959.0521	5272.0616	5272.0616	22.9349308	23.4143903	24.6187178	30.2469609	34.5607485	0.583883702	0.931728817	0.923027368	1.261521012	-0.103782841	65.7774046	67.7361781	74.9120832	78.0765411	80.9566138
1	228	Íð³ÇÇø	411302	ÊÐÏ½Çø	ÄÏÑôÊÐ	µØ¼¶ÊÐ	ºÓÄÏÊ¡	112.539555	33.003785	1343.577749	1330.09141	1349.701502	1328.794879	1310.905633	3.107274146	3.049665937	3.164714383	3.062430488	2.981403139	1.314878023	3.405584772	2.839862322	2.972026421	2.92009085	117.7846713	588.9268816	440.9653306	480.5340463	657.2077895	2922.5841	3234.3955	3350.9323	3557.2629	3557.2629	52.364178	53.0749489	54.3252962	63.9084901	64.8140778	0.503322095	0.803173129	1.360613914	0.323166655	0.499751594	84.7880676	95.290927	95.60463	88.2860136	96.9425982
1	229	ÕòÆ½ÏØ	411324	ÏØ	ÄÏÑôÊÐ	µØ¼¶ÊÐ	ºÓÄÏÊ¡	112.234698	33.034111	2444.149077	2436.207629	2476.761702	2461.504551	2378.005217	7.285398265	7.25515088	7.45785192	7.311150262	6.826102236	81.80335743	210.875	173.871	183.508	335.625	154.5091514	778.5700942	569.1075061	626.2348317	820.3035092	4177.1171	4882.6097	5227.5495	5320.4297	5320.4297	36.6292278	38.4101418	40.8131946	45.3777344	45.7910531	0.608996964	0.971803149	0.120570008	0.707919718	-0.030753174	78.3759378	84.4047645	83.3009564	85.4200589	84.0562318
1	230	ÀûÐÁÏØ	341623	ÏØ	ÙñÖÝÊÐ	µØ¼¶ÊÐ	°²»ÕÊ¡	116.208635	33.144724	2794.489395	2793.886224	2782.547403	2766.473312	2752.21859	6.115175762	6.106539104	6.032793831	5.935323358	5.857059955	2.159002122	5.052597057	3.474378788	4.496076783	4.043293557	274.3850286	1103.261894	639.0258363	958.8194068	1135.847799	5278.5196	4798.4758	5580.97	5698.8485	5698.8485	19.49	22.24	24.99	31.245	37.5	0.223359172	0.356424021	0.848496257	1.205863871	0.858322842	52.09328463	58.03129333	66.00274001	74.4979573	83.9329724
1	231	Ì«¿µÏØ	411627	ÏØ	ÖÜ¿ÚÊÐ	µØ¼¶ÊÐ	ºÓÄÏÊ¡	114.837887	34.063798	2501.560111	2492.944194	2502.06052	2482.479759	2461.278881	5.481877626	5.43050168	5.533928268	5.402550426	5.28254838	1.742046554	4.205284984	2.671708065	3.343815344	2.722003194	176.5824947	784.0078055	384.8117784	556.7405526	581.2225742	4714.6781	4861.0375	5335.8631	5934.1083	5934.1083	22.7745457	23.2410404	31.7007072	38.5967098	40.6048487	-0.532592076	-0.84988052	0.653316357	1.674567529	0.160810076	51.9131392	54.8847989	60.9638673	73.5545104	79.9235334
1	232	èï´¨ÏØ	410324	ÏØ	ÂåÑôÊÐ	µØ¼¶ÊÐ	ºÓÄÏÊ¡	111.615769	33.785698	6763.55178	6750.78455	6730.524317	6730.205987	6799.046523	34.15160342	34.03022637	33.69725865	33.69217049	32.34309789	632	1398.98	1233	1227.52	1091.35	54.27382701	410.2259118	340.7178877	334.9213366	396.9713566	7582.4223	8538.2297	8262.0096	8951.0906	8951.0906	52.8968499	52.5944305	57.9253129	57.5051448	59.8860972	2.092189984	3.338599263	1.540531761	0.038103388	0.746798953	82.5009767	89.105662	92.4446618	90.3783643	94.5076671
1	233	¹ÝÌÕÏØ	130433	ÏØ	ºªµ¦ÊÐ	µØ¼¶ÊÐ	ºÓ±±Ê¡	115.282468	36.547557	706.7525666	699.3816473	693.0535581	685.1366447	670.9431851	1.651157462	1.613142288	1.544706282	1.503129447	1.454810906	0.29912156	0.48065436	0.533735119	0.513327649	0.461021348	18.51724501	44.32931519	59.51908214	56.6826757	68.63641597	982.219	1224.9001	1110.7769	1190.6671	1190.6671	11.27	21.09	30.91	40.955	51	0.511122404	0.815620424	1.076567995	0.567462393	0.028344578	61.57234718	65.7841583	65.98672547	72.39702523	76.52112568
1	234	ÍÍÁôÇø	140405	ÊÐÏ½Çø	³¤ÖÎÊÐ	µØ¼¶ÊÐ	É½Î÷Ê¡	112.892151	36.315929	2280.717686	2271.322244	2202.705467	2199.430007	2194.005023	7.345452866	7.300911326	6.928743518	6.903538013	6.86816509	48.74814976	68.15979694	71.10915812	71.05630763	86.24952724	34.37105533	75.89016862	110.9431275	114.6753207	216.4642641	2547.553	3357.0261	2933.7608	3224.4242	3224.4242	42.950941	42.6176077	49.4324225	48.3213114	47.5184823	1.000896972	1.597175169	2.378379688	0.212386926	0.657163257	50.9306667	80.0197216	92.5879079	92.6294626	94.9486356
1	235	¹Ü³Ç»Ø×åÇø	410104	ÊÐÏ½Çø	Ö£ÖÝÊÐ	µØ¼¶ÊÐ	ºÓÄÏÊ¡	113.677341	34.753831	285.521609	236.731527	143.2924792	138.286175	100.8016325	0.552612902	0.401003376	0.210599039	0.190894316	0.102695656	0.211986987	0.393231035	0.157583352	0.155240974	0.062933566	11.10107532	65.61222826	72.56394512	78.13881075	86.29345433	825.0415	856.9675	836.0293	851.2507	851.2507	83.2410728	84.7533922	89.2046118	89.5213538	91.1934119	0.672508445	1.073151203	0.468680031	1.126927001	-0.02656339	96.6640781	97.004931	92.2983131	99.925816	99.925816
1	236	ÒËÑôÏØ	410327	ÏØ	ÂåÑôÊÐ	µØ¼¶ÊÐ	ºÓÄÏÊ¡	112.179238	34.514645	3050.657187	3047.827902	3030.852029	3021.294146	3005.374809	9.863713155	9.815411078	9.665346614	9.605008134	9.085071377	114	248.396	228.437	216.379	192.602	40.59814018	212.9697173	194.2632123	172.3166424	209.2506935	3314.6927	4562.7835	4002.7902	4729.68	4729.68	38.7353957	42.3617693	47.8144856	45.8426546	46.92434	1.173540933	1.872670705	1.681405894	1.040700083	0.200795191	67.4658458	71.319278	80.0650739	84.6718779	87.6772147
1	237	ò£¶«Çø	341203	ÊÐÏ½Çø	¸·ÑôÊÐ	µØ¼¶ÊÐ	°²»ÕÊ¡	115.856735	32.91248	916.1970013	916.8591854	904.5102399	895.6290845	887.8054292	1.946027227	1.932224701	1.867529436	1.827818694	1.775451789	0.693935969	1.709729828	1.1875151	1.528487237	1.388154759	99.02044151	411.498926	254.6923722	377.9539254	464.3932406	1917.5158	1761.5937	1983.5395	2013.4632	2013.4632	36.05	34.64	33.23	40.215	47.2	-0.043097229	-0.068772138	3.379679237	1.107887873	0.965239444	58.52327448	78.52327448	78.52327448	82.52327448	88.52327448
1	238	ÐÂºÓÏØ	130530	ÏØ	ÐÏÌ¨ÊÐ	µØ¼¶ÊÐ	ºÓ±±Ê¡	115.242014	37.528712	588.450496	587.38666	586.055128	575.9929116	572.1657874	1.521062391	1.515781541	1.472139336	1.430175038	1.411175227	0.145824577	0.250060494	0.296531724	0.295853969	0.266632111	6.1394242	18.76754509	28.21855013	28.64536065	36.25567281	697.5423	852.5618	829.9239	807.0551	807.0551	13.66	22.195	30.73	39.585	48.44	0.119425343	0.190572254	0.793420435	0.637762844	0.825972585	72.47976453	73.36513823	74.05778134	66.46883856	73.06820688
1	239	ÐÂÏçÏØ	410721	ÏØ	ÐÂÏçÊÐ	µØ¼¶ÊÐ	ºÓÄÏÊ¡	113.805205	35.190836	586.2679696	571.56232	531.9103159	525.9141106	513.3040301	1.249592973	1.170752761	1.072231509	1.03204079	0.96632829	0.225429109	0.454724995	0.382942809	0.423473884	0.327632553	15.06367329	58.94363765	59.79593327	73.85277066	77.02042484	1206.5751	1402.2603	1358.4235	1465.511	1465.511	55.0045376	55.8766307	52.2001601	53.0988529	56.131868	0.664840385	1.060914943	1.688700263	0.279098261	-0.029415813	78.6567673	89.2602562	93.9293271	93.5552128	94.6184995
1	240	Ì¨Ç°ÏØ	410927	ÏØ	å§ÑôÊÐ	µØ¼¶ÊÐ	ºÓÄÏÊ¡	115.871906	35.96939	645.1059206	642.0437964	648.2752977	639.3348053	629.0449879	1.435492349	1.421646905	1.419358328	1.377910547	1.338805637	0.434559345	0.674714373	0.636516842	0.650649933	0.556218856	47.39607393	93.95466424	88.66734906	96.03596012	103.1805124	1309.4275	1623.3134	1434.6447	1668.057	1668.057	27.1303042	24.0210605	33.3067748	35.4496319	36.3086598	0.750384657	1.197421689	0.982718792	1.13170218	-0.020839603	67.7012451	83.211154	87.5549879	89.6017986	88.7837994
1	241	Õ¿ºÓÇø	410411	ÊÐÏ½Çø	Æ½¶¥É½ÊÐ	µØ¼¶ÊÐ	ºÓÄÏÊ¡	113.292522	33.736251	139.6202907	133.7132575	121.9814054	120.2218423	119.0800303	0.28468727	0.259706621	0.265261864	0.259265818	0.252247524	0.133249939	0.300477179	0.232668605	0.24385886	0.255523796	15.42166276	68.94941359	54.18023442	60.38558138	70.2213606	698.308	734.7624	730.1137	765.9497	765.9497	64.2765161	67.457344	77.7416249	78.058367	80.7517749	0.754317413	1.203697359	1.144261389	1.439396022	-0.155451244	98.6515494	91.7305376	97.7803047	91.7171516	94.4271787
1	242	ò£ÈªÇø	341204	ÊÐÏ½Çø	¸·ÑôÊÐ	µØ¼¶ÊÐ	°²»ÕÊ¡	115.808327	32.924918	906.1744855	904.0506384	892.6148959	881.2542133	884.3478555	1.83975645	1.826217409	1.768056938	1.720558001	1.699813083	0.591567563	1.59412543	1.014956841	1.355132543	1.339634895	85.78427564	407.9108627	222.8601689	348.6269742	433.3779282	1820.7394	1651.4773	1881.4692	1962.8888	1962.8888	38.53	40.055	41.58	45.585	49.59	0.127883508	0.204069318	1.834329323	1.071154706	0.623399912	77.62354963	79.62354963	81.62354963	83.62354963	87.62354963
1	243	ÎåºÓÏØ	340322	ÏØ	°ö²ºÊÐ	µØ¼¶ÊÐ	°²»ÕÊ¡	117.879486	33.127823	2337.794667	2337.025806	2324.482884	2293.673444	2319.634242	6.076669603	6.072795618	5.982302018	5.828794011	5.953201518	2.39084243	4.908292699	3.671175035	4.391422036	4.258371609	213.9972278	736.0284492	481.3767925	677.8267591	728.3334186	6124.8141	5959.4409	6125.664	6448.389	6448.389	11.86	21.52	31.18	37.845	44.51	0.542661032	0.865947995	0.951796207	0.88694748	0.566420115	50.61414655	55.1762606	60.2686066	68.44663181	75.16654742
1	244	äÅ³ØÏØ	411221	ÏØ	ÈýÃÅÏ¿ÊÐ	µØ¼¶ÊÐ	ºÓÄÏÊ¡	111.761504	34.767244	2751.281154	2736.097163	2700.996415	2687.747407	2681.262961	10.34705128	10.51544111	10.21550788	10.1210856	10.07791894	180	311.765	291.61	271.007	263.043	31.00333713	123.0758236	131.5054279	116.3480267	162.0125718	2860.8688	3880.7017	3407.9679	3981.5742	3981.5742	52.4083131	51.7844272	53.4184141	56.0610568	53.6961919	0.920343422	1.468632339	1.279257595	0.544810269	-0.080026365	82.0416688	88.040052	91.2008464	91.9431863	90.1056053
1	245	À¼¿¼ÏØ	410225	ÏØ	¿ª·âÊÐ	µØ¼¶ÊÐ	ºÓÄÏÊ¡	114.821348	34.822211	1638.269287	1625.55487	1581.197738	1566.988906	1542.538488	3.732505738	3.69274639	3.556698587	3.478844288	3.291234147	1.01252533	2.058448764	1.552921743	1.716383775	1.32474888	84.14540623	300.585693	218.6508421	261.0318455	258.232549	2277.0399	2884.1011	2689.2925	3209.9229	3209.9229	32.9628199	32.2005192	40.5698652	44.9796755	46.8788516	0.384880379	0.614170492	1.108367096	1.650965236	0.079413111	65.5439344	76.194922	78.3672701	83.3354366	86.5699433
1	246	ÉÂÖÝÇø	411203	ÊÐÏ½Çø	ÈýÃÅÏ¿ÊÐ	µØ¼¶ÊÐ	ºÓÄÏÊ¡	111.103563	34.720548	3243.730025	3239.324237	3214.987148	3196.394227	3179.831967	12.44384463	12.38710927	12.19781883	12.11483197	11.61323991	229	405.124	382.008	361.293	315.473	37.93905535	140.0756418	141.531281	135.1827677	185.2597137	3870.8067	5119.1741	4509.582	5285.3095	5285.3095	46.560753	43.6195766	48.9136942	51.1994085	51.1523612	0.480087465	0.766096611	1.554794855	0.545429048	0.589841299	83.625609	86.0807645	87.8273663	86.8737753	89.3439149
1	247	ÇßË®ÏØ	140521	ÏØ	½ú³ÇÊÐ	µØ¼¶ÊÐ	É½Î÷Ê¡	112.186739	35.690141	6538.695795	6535.99971	6447.170265	6444.629691	6447.811362	29.70597045	29.6375185	28.83329516	28.83898478	28.84114418	329	499.422	502.49	479.607	517.244	34.61720317	106.3574243	150.0122559	130.120944	256.3651079	5590.6804	7459.1154	6855.735	7632.3954	7632.3954	32.444917	41.9687265	37.2068217	38.9211074	48.864284	0.897546424	1.43225417	3.466272064	0.754493166	0.292314714	80.3887727	92.3776678	96.1073259	96.7068769	95.9020734
1	248	Óí»áÇø	340304	ÊÐÏ½Çø	°ö²ºÊÐ	µØ¼¶ÊÐ	°²»ÕÊ¡	117.342451	32.929711	439.090586	438.980831	423.2298762	408.9176253	400.867512	1.144131904	1.143969067	1.099558554	1.048556471	1.021804387	1.967124889	4.126990069	3.319462413	4.069342866	4.126585757	39.76317489	134.8756115	105.9471265	149.9219463	159.084747	1611.0733	1563.3685	1638.8473	1636.4038	1636.4038	100	91.26	82.52	74.94	67.36	0.009196863	0.014675837	1.401862112	0.714064913	1.20095447	87.54135002	87.54135002	91.54135002	88.54135002	97.54135002
1	249	»¬ÏØ	410526	ÏØ	°²ÑôÊÐ	µØ¼¶ÊÐ	ºÓÄÏÊ¡	114.518997	35.575002	2705.891655	2709.478821	2688.553514	2657.38195	2650.782079	6.191253456	6.141581216	6.057198005	5.895802251	5.839014287	1.286780793	2.42816347	2.312532163	2.408072923	1.949542989	93.20238865	283.1234209	280.3365928	303.913803	303.7326602	4909.8932	6171.3735	5630.6418	6372.301	6372.301	16.3124215	18.227983	21.048369	34.7348648	36.375946	0.661029508	1.05483376	0.82525314	0.967770463	0.366043226	49.5524297	57.688808	61.7438373	68.9398959	80.2755141
1	250	î¡ÏØ	411422	ÏØ	ÉÌÇðÊÐ	µØ¼¶ÊÐ	ºÓÄÏÊ¡	115.071879	34.445656	1285.955877	1282.105767	1301.473624	1254.907505	1244.143946	2.75966188	2.734254917	2.788206368	2.555870903	2.496608733	0.860745243	1.88319491	1.293025065	1.518626696	1.270318021	104.0557063	374.8623133	201.619805	290.9728363	286.8663559	2353.2516	2428.556	2624.8194	2956.1061	2956.1061	24.1641607	22.6898017	27.6898017	35.8564684	38.8832932	0.541144894	0.863528626	0.672423467	1.009546987	0.157255823	49.54172	56.6564066	63.582093	71.0216276	75.8898019
1	251	Áê´¨ÏØ	140524	ÏØ	½ú³ÇÊÐ	µØ¼¶ÊÐ	É½Î÷Ê¡	113.280688	35.775685	4240.222076	4230.062407	4198.391812	4199.872726	4198.651678	18.91732019	18.82673716	18.44614295	18.45805825	18.40688457	204	374.139	347.856	363.132	348.657	42.0455046	180.4889339	201.1390762	217.9785087	305.7865328	2805.4127	3907.2814	3650.3434	4102.4341	4102.4341	41.0844628	48.7767705	48.4690782	52.6998474	43.8530453	0.222961823	0.355789953	0.901760869	0.602793518	0.405472775	83.7563729	85.7149899	86.9844289	85.7866763	86.9523137
1	252	ÐÂÒ°ÏØ	411329	ÏØ	ÄÏÑôÊÐ	µØ¼¶ÊÐ	ºÓÄÏÊ¡	112.360026	32.520805	1468.833076	1463.382532	1508.313431	1490.421323	1484.289721	3.403216454	3.374330751	3.624687091	3.527701905	3.495433721	1.255601742	3.097857171	2.725979566	2.84728985	3.093207302	150.8176334	677.2257724	523.7820416	558.7499823	789.3330328	3608.3177	3900.2491	3993.4928	4133.0526	4133.0526	35.658524	38.2501568	43.2930045	44.2250602	45.4163466	0.701239794	1.118999076	0.70200212	0.925374656	-0.167173458	67.041182	71.0927161	77.9108549	81.6673427	78.5775817
1	253	¼ÃÔ´ÊÐ	419001	ÏØ¼¶ÊÐ	¼ÃÔ´ÊÐ	Ê¡Ö±Ï½ÏØ	ºÓÄÏÊ¡	112.602344	35.06903	3967.518924	3933.877464	3926.745908	3917.500793	3895.310968	15.60044871	15.76073095	15.73592864	15.63567456	15.411294	246	437.445	426.193	381.648	401.042	44.06923994	165.7620659	158.5509857	128.7841063	192.0818265	4545.6883	5829.431	5337.981	5865.1457	5865.1457	52.9870105	53.5000702	63.4649517	64.9148274	67.4694919	0.826848969	1.319439143	1.344143935	0.399858405	0.355768208	87.7018843	93.0852907	95.3433514	95.598327	95.8430514
1	254	Â¬ÊÏÏØ	411224	ÏØ	ÈýÃÅÏ¿ÊÐ	µØ¼¶ÊÐ	ºÓÄÏÊ¡	111.047858	34.054324	9184.03161	9179.798388	9156.619832	9155.919911	9162.788712	47.14574946	47.10198027	46.97172335	46.95618323	41.98667066	990	1918.87	1892.26	1714.4	1471.52	72.96109177	426.6755664	442.4337013	340.8571276	445.1920585	11222.1396	12781.7205	12383.2314	13692.5188	13692.5188	40.1127298	40.8235007	43.1705847	43.4337425	43.639557	0.33759147	0.538709506	1.460079571	0.930462949	0.409109389	67.0201051	71.795295	75.4977946	76.4017876	76.6917123
1	255	Û±³ÇÇø	411103	ÊÐÏ½Çø	äðºÓÊÐ	µØ¼¶ÊÐ	ºÓÄÏÊ¡	114.006944	33.587409	619.6025032	615.234551	605.6847587	601.1613405	595.3616143	1.357659813	1.341238906	1.28912576	1.265465579	1.229242085	0.379414769	1.067755012	0.746052425	0.880781507	0.778586961	42.38284793	236.8405552	148.8069493	190.2927403	227.7335491	1995.2781	2085.5119	2169.4968	2265.8291	2265.8291	34.9722635	56.6956195	58.7756823	59.416708	60.534888	0.476344852	0.760124359	1.326486487	0.291216417	0.480584983	67.7719114	81.0485479	88.2538982	88.2385545	89.2400087
1	256	ÒÁ´¨ÏØ	410329	ÏØ	ÂåÑôÊÐ	µØ¼¶ÊÐ	ºÓÄÏÊ¡	112.425651	34.42146	1701.252077	1696.242443	1669.345285	1660.285471	1648.149861	4.319470248	4.251621316	4.01812806	3.956807643	3.878257916	39.3873259	86.47592813	79.01035259	75.3295399	73.16819946	48.013002	218.0612636	206.4179162	188.2126026	211.2965837	2325.9464	3093.1402	2813.868	3196.058	3196.058	31.9749607	36.5762954	31.6505194	45.8668937	49.125739	2.175036971	3.470801832	0.808226866	0.282990299	0.178998398	80.6235859	88.4106835	88.6632443	91.1209992	92.9028852
1	257	ÄÚÇðÏØ	130523	ÏØ	ÐÏÌ¨ÊÐ	µØ¼¶ÊÐ	ºÓ±±Ê¡	114.512128	37.286669	1608.842872	1606.187296	1521.876652	1508.8452	1521.280492	5.802894007	5.792201893	5.330767327	5.239223554	5.261280765	47.89565071	70.98925566	82.61342827	96.25964915	98.96387258	14.98364199	35.07745388	79.98587863	98.53577453	112.3249015	1403.1346	1766.4207	1548.0141	1730.0215	1730.0215	4.34	18	31.66	38.28	44.9	0.630876221	1.006716838	0.754871191	0.038226161	0.043403441	85.80523843	90.29055328	90.13377359	83.39065557	78.55107718
1	258	Î÷Ï¿ÏØ	411323	ÏØ	ÄÏÑôÊÐ	µØ¼¶ÊÐ	ºÓÄÏÊ¡	111.47353	33.307294	9059.390237	9049.827107	9021.786895	9019.056655	9000.4518	45.29106952	45.17661261	45.09951613	45.09585955	42.97149874	859	1843.36	1675.5	1634.5	1565.57	96.20556264	671.8468595	577.1701836	534.7449422	666.045102	10780.9393	11766.8079	12254.7175	12581.7715	12581.7715	41.1863383	45.3837291	46.9857963	50.5791769	53.9898494	0.787867323	1.257234422	1.625927086	0.499462965	0.046102823	68.2099524	77.2679417	85.456878	86.2918325	85.8897993
1	259	ÎÀ»ÔÊÐ	410781	ÏØ¼¶ÊÐ	ÐÂÏçÊÐ	µØ¼¶ÊÐ	ºÓÄÏÊ¡	114.064907	35.398494	1453.316227	1448.192014	1447.202302	1437.838747	1429.088253	5.3505446	5.302906781	5.253988536	5.182914334	5.10811538	77.42245364	156.364	147.484	157.924	135.198	30.44858888	112.6500013	105.9987596	125.1882003	132.0041076	1833.3886	2355.1829	2143.9519	2384.1913	2384.1913	41.6617741	39.5784408	42.2745192	47.2636259	47.6323587	0.418446312	0.667733121	1.072118427	0.23488099	0.683686373	63.9337059	72.5273149	78.8790105	76.1139134	85.3569435
1	260	´ÔÌ¨Çø		ÊÐÏ½Çø	ºªµ¦ÊÐ	µØ¼¶ÊÐ	ºÓ±±Ê¡	114.49343	36.61847	577.3446394	560.3906727	511.4332359	500.6435585	471.0530872	1.288330561	1.218616446	0.961399415	0.918081308	0.808555133	1.098631718	1.84919144	2.052389855	2.19483055	2.287594342	14.4871992	43.38614995	72.87303601	77.35429995	96.82985616	2251.4747	2372.8475	2316.7111	2322.2955	2322.2955	100	100	100	93.64	87.28	0.129288758	0.206311737	0.483592906	0.428100345	0.501504985	88.71086556	91.71086556	93.71086556	93.7	98.6
1	261	ÓíÍõÌ¨Çø	410205	ÊÐÏ½Çø	¿ª·âÊÐ	µØ¼¶ÊÐ	ºÓÄÏÊ¡	114.34817	34.777104	71.66647164	71.36532263	87.11315555	85.10673148	83.18056038	0.156910904	0.15412559	0.137953098	0.133561198	0.12741387	0.038804664	0.086679238	0.049566682	0.052543154	0.03267491	6.072283288	21.99103089	17.2321818	19.88526741	19.30269024	565.3249	582.4486	577.0481	590.1037	590.1037	64.4385984	58.1284452	52.9910137	62.7904732	79.4103749	0.945975646	1.509534803	1.103444117	0.663222002	0.426523975	93.6263305	92.5955843	92.5955843	94.5506548	96.3536825
1	262	³¤×ÓÏØ	140428	ÏØ	³¤ÖÎÊÐ	µØ¼¶ÊÐ	É½Î÷Ê¡	112.8779	36.122334	2019.032354	2002.266793	1970.238978	1964.746116	1962.460917	6.972462042	6.853922348	6.648041801	6.61977965	6.591025509	60.97064536	89.12156732	91.8302515	92.93309811	115.391	33.39941141	81.684857	102.3567884	108.624101	187.4029501	2246.4343	2903.0632	2547.7541	2876.2063	2876.2063	24.3528043	32.045112	34.650154	33.2215826	34.974723	0.649388121	1.036257088	2.160134546	0.680940195	0.836407652	46.4284469	64.3060352	85.5179081	88.7994553	94.0788554
1	263	ºþ±õÇø	411202	ÊÐÏ½Çø	ÈýÃÅÏ¿ÊÐ	µØ¼¶ÊÐ	ºÓÄÏÊ¡	111.200065	34.778725	288.4186255	289.4244566	281.3349144	275.3686431	274.1817951	0.850217734	0.820516382	0.780490581	0.778153192	0.768882056	21.92698909	36.19920967	41.1132869	40.25947952	34.86272335	10.19914144	26.35467158	29.01457873	30.19529454	38.49098664	1191.8603	1321.4034	1254.1442	1324.4778	1324.4778	87.9521327	88.6629036	89.9132509	90.5542765	91.6104848	0.534098578	0.852284512	1.070949304	0.508252788	0.455965457	90.1776445	94.7320654	95.731154	93.3264049	97.810219
1	264	æä³ÇÇø	411702	ÊÐÏ½Çø	×¤ÂíµêÊÐ	µØ¼¶ÊÐ	ºÓÄÏÊ¡	113.993775	32.973165	2103.686706	2087.624055	2075.916657	2039.598793	2016.324855	6.040203068	5.96166372	5.788773809	5.600526851	5.451271904	37.46075324	116.654	80.61761324	91.7272422	114.51	119.3474817	858.5391894	521.9964519	662.8276434	937.1314397	3852.2168	3899.6588	4091.2724	4507.8698	4507.8698	57.1767677	59.331268	62.5869165	62.5869165	66.9007041	0.086205139	0.137561319	0.567558536	0.261494624	0.405422915	88.9787027	86.2895119	85.8141403	98.1697515	98.4420921
1	265	å¡ÏªÏØ	340621	ÏØ	»´±±ÊÐ	µØ¼¶ÊÐ	°²»ÕÊ¡	116.766299	33.915477	2866.912425	2863.706076	2831.959655	2804.736121	2786.248662	6.488452657	6.440982026	6.244941039	6.081063794	5.975049697	2.208687285	4.560104723	2.998257937	3.853203049	3.274952188	245.6843633	865.2076475	460.8898356	699.342329	781.4383405	5993.6676	5633.9681	6157.021	6126.7345	6126.7345	12.66	19.56	26.46	46.92	46.46	0.333344386	0.531932249	1.302152283	1.14214933	1.288756725	57.2604544	62.94745656	75.87734846	82.48081293	88.97057775
1	266	Â¡Ò¢ÏØ	130525	ÏØ	ÐÏÌ¨ÊÐ	µØ¼¶ÊÐ	ºÓ±±Ê¡	114.770419	37.350173	1234.170287	1233.074258	1141.707832	1130.556886	1141.01611	2.925610086	2.912863481	2.49642666	2.428451783	2.457592627	0.623212777	0.98183535	0.900564656	0.991086474	0.718110869	19.45320233	45.631859	92.7307006	106.0901625	113.8977231	1471.7797	1730.0817	1567.2114	1649.2138	1649.2138	11.93	23.01	34.09	39.19	44.29	0.400829252	0.639620807	0.500193921	0.119622537	0.181181744	75.34297708	77.67820914	78.06826018	72.10262853	76.46941111
1	267	·å·å¿óÇø		ÊÐÏ½Çø	ºªµ¦ÊÐ	µØ¼¶ÊÐ	ºÓ±±Ê¡	114.212571	36.419298	487.2257328	475.5649635	454.2625301	453.1023041	447.9322628	1.301232831	1.245336014	1.084849314	1.07489142	1.033976327	17.86122119	31.18271932	32.50956554	35.33339566	38.27191437	14.2706587	45.67032809	60.64121226	67.18616244	81.33315268	1449.5855	1584.9221	1512.4898	1534.7675	1534.7675	75.69	77.275	78.86	77.58	76.3	-0.016217826	-0.025879495	0.25431085	0.30797925	-0.042059173	91.45698	92.45698	93.45698	95.45698	96.9
1	268	Â³É½ÏØ	410423	ÏØ	Æ½¶¥É½ÊÐ	µØ¼¶ÊÐ	ºÓÄÏÊ¡	112.908023	33.738518	4941.324626	4931.87711	4980.576879	4965.164891	4950.034686	19.16515681	19.18024906	20.00895406	19.88730333	18.09979864	268	674.486	541.79	581.501	578.331	78.87579412	624.2787594	437.8575937	499.6828959	597.2793061	6120.8025	7564.9492	7220.893	8040.5261	8040.5261	28.7940564	31.9748843	27.2006025	31.4897418	32.5864457	0.493099933	0.786861177	1.085614665	1.036803254	-0.019079943	69.5271884	74.1039916	80.5857884	80.2987074	80.3582946
1	269	ÂºÖÝÇø	140403	ÊÐÏ½Çø	³¤ÖÎÊÐ	µØ¼¶ÊÐ	É½Î÷Ê¡	113.116255	36.195386	501.7885198	492.0559554	427.5982947	423.5744575	418.3739513	1.16451797	1.141895416	0.852145716	0.830822062	0.809241252	3.991874954	6.493923633	6.577815506	6.926413916	8.772974785	30.34031757	63.15923569	82.4073403	91.56980774	131.6573914	2530.2125	2647.0014	2575.685	2659.2493	2659.2493	79.2460383	79.9813324	85.4960383	86.0170467	86.0470467	0.903630544	1.441962868	2.311913407	0.184318685	0.743806598	94.1392547	90.3859646	95.8346362	9.6352964	99.4343291
1	270	Æ½ÏçÏØ	130532	ÏØ	ÐÏÌ¨ÊÐ	µØ¼¶ÊÐ	ºÓ±±Ê¡	115.030076	37.063148	644.5508372	640.1828851	614.5184031	600.1042455	595.0725883	1.52451647	1.502798326	1.343557974	1.274917668	1.247244379	0.187779963	0.2975509	0.328683367	0.356185578	0.315141698	13.46908631	31.87492956	51.88619033	62.07214981	66.19204411	1002.0907	1184.1461	1091.1248	1073.0842	1073.0842	15.55	22.89	31.23	42.975	54.72	-0.063371423	-0.101124558	0.775505132	1.026727267	0.682271104	83.86925629	78.29988568	76.10951393	75.86930279	81.30178974
1	271	ÁÙò£ÏØ	411122	ÏØ	äðºÓÊÐ	µØ¼¶ÊÐ	ºÓÄÏÊ¡	113.931203	33.827304	1147.610734	1139.78482	1127.542821	1121.783352	1111.890993	2.545175337	2.488648215	2.445244611	2.407822705	2.350446098	0.731576368	1.967784087	1.410704154	1.657102363	1.39389484	68.45083521	372.3775699	236.0695514	299.9930193	338.6740772	3688.119	3822.0097	3943.7969	4192.318	4192.318	45.7570711	46.6628682	47.320763	50.7526303	50.1425869	0.592505101	0.945486361	1.056280237	0.298697811	0.48337185	68.3920103	77.5873047	85.8286787	86.141241	87.6533272
1	272	½¨°²Çø	411003	ÊÐÏ½Çø	Ðí²ýÊÐ	µØ¼¶ÊÐ	ºÓÄÏÊ¡	113.822989	34.124669	1439.990487	1422.775736	1441.488114	1425.283218	1402.029935	3.090832367	2.971258879	3.05317815	2.958719035	2.848872976	1.211716661	2.999371224	2.323038977	2.684365112	2.28809802	83.8734625	400.4449646	254.3211643	323.6063559	346.0490156	3148.0459	3580.4881	3664.2062	4001.5788	4001.5788	27.407405	27.2684733	32.5625909	33.6845453	35.0165341	0.66153499	1.055640381	0.878042363	1.027437596	0.723294441	70.8998238	78.3985095	82.6002256	91.2420878	95.1853208
1	273	Î÷¹¤Çø	410303	ÊÐÏ½Çø	ÂåÑôÊÐ	µØ¼¶ÊÐ	ºÓÄÏÊ¡	112.437151	34.670502	68.55706213	66.72337503	53.7695122	52.15574014	49.47059902	0.111314137	0.105239417	0.082416115	0.077974335	0.071803237	0.1997454	0.423788205	0.346559138	0.290133234	0.310447603	5.215699207	18.12344511	18.92282773	16.65728786	20.53867898	509.8613	523.447	520.0248	525.8716	525.8716	79.2816875	82.9080611	88.8182266	89.1349686	96.7505045	0.652455675	1.04115212	1.54930185	2.544761395	-0.347867062	99.4935322	97.9003136	91.4632565	95.1169156	99.9480568
1	274	ÀÏ³ÇÇø	410302	ÊÐÏ½Çø	ÂåÑôÊÐ	µØ¼¶ÊÐ	ºÓÄÏÊ¡	112.469021	34.683641	72.17699745	70.23342034	51.54501794	50.5319239	47.50994872	0.103943438	0.097684566	0.086551112	0.08315706	0.079032971	0.352780141	0.757817097	0.789316921	0.68425856	0.606329898	5.280895944	18.1959513	19.33788299	16.55869151	20.02332646	402.8314	417.5333	415.4397	417.7273	417.7273	87.4265244	89.1581262	93.9322471	96.1476942	97.2748002	0.615928522	0.982864139	1.69612607	1.253367594	-0.229694654	79.339157	90.5396694	82.8970265	88.7333557	92.0454545
1	275	ÄþÁêÏØ	411423	ÏØ	ÉÌÇðÊÐ	µØ¼¶ÊÐ	ºÓÄÏÊ¡	115.31369	34.460232	1078.322089	1075.046125	1129.892163	1090.488326	1078.683934	2.128617054	2.106147862	2.391800899	2.177568723	2.120092682	0.816982747	1.728909856	1.227939755	1.433145212	1.143795855	110.735999	352.1336097	179.4641648	255.183637	253.6995584	2124.3501	2233.5931	2350.9666	2700.969	2700.969	29.8629283	31.3794314	38.0326062	38.8854847	41.0385013	0.203351062	0.324496204	1.00964458	1.025677353	0.35601	62.8950377	61.7552261	70.3063924	73.5521364	81.1081366
1	276	Û³ÁêÏØ	411024	ÏØ	Ðí²ýÊÐ	µØ¼¶ÊÐ	ºÓÄÏÊ¡	114.1774	34.102332	1247.410379	1244.297657	1273.378638	1265.508129	1259.150186	2.832063076	2.810002184	2.945631133	2.908647719	2.871594395	0.731255037	1.85221077	1.378023687	1.59612614	1.344938526	70.85857882	354.054713	203.804431	257.694596	269.5387934	2178.3393	2275.6434	2461.1015	2719.5988	2719.5988	35.6757783	36.9508238	38.5848107	41.6551732	44.9115929	0.82965144	1.323911167	0.80073285	1.00730397	0.084437442	58.9145333	65.9726432	72.828277	81.0096635	88.6929649
1	277	½â·ÅÇø	410802	ÊÐÏ½Çø	½¹×÷ÊÐ	µØ¼¶ÊÐ	ºÓÄÏÊ¡	113.229335	35.240235	91.3045261	89.07645901	79.30782257	78.04465452	76.24867748	0.232815138	0.223028552	0.200686247	0.194063117	0.18018907	2.714569345	4.55862597	4.369246471	4.590320169	3.802348018	4.504270246	12.74014548	14.90259061	16.91330685	20.59536842	600.1828	616.3738	606.4658	622.4969	622.4969	80.0480678	80.9851054	83.8361693	92.4765201	99.5388362	0.663728644	1.05914089	1.627402693	2.513184788	0.210743095	93.4705329	87.7315844	98.1732795	89.9291876	96.3159012
1	278	ÙÈÊ¦Çø	410312	ÊÐÏ½Çø	ÂåÑôÊÐ	µØ¼¶ÊÐ	ºÓÄÏÊ¡	112.789535	34.72722	1131.751689	1125.957201	1039.240781	1032.92063	1023.527581	2.890362943	2.847467666	2.561105182	2.516431058	2.455720789	41.3053223	91.00257589	81.42738331	77.59897108	74.32313094	29.7723157	125.2078732	123.7253694	111.1578981	127.1252841	1975.8691	2332.3753	2175.3574	2417.9005	2417.9005	61.4196813	63.5683456	64.3072619	63.4079734	64.6261583	0.806671658	1.287241323	0.904639723	0.70927605	-0.055317598	90.5138075	90.0809696	93.5102508	95.0903947	94.9390205
1	279	Áú×ÓºþÇø	340302	ÊÐÏ½Çø	°ö²ºÊÐ	µØ¼¶ÊÐ	°²»ÕÊ¡	117.39379	32.943014	229.9347456	229.9267446	219.7662391	193.5854269	217.679301	0.544256231	0.543958964	0.517247902	0.452904904	0.495508601	0.580627147	1.208049519	0.94791547	1.045930001	1.152609425	20.91210245	68.48580633	53.75540854	82.82181356	76.66176785	743.1109	715.4863	747.2998	747.8869	747.8869	100	92.31	84.62	83.41	82.2	0.919159814	1.466743603	1.564268428	1.136171462	0.067447894	92.23943662	94.23943662	96.23943662	96.23943662	98.23943662
1	280	Æ½ÓßÏØ	411723	ÏØ	×¤ÂíµêÊÐ	µØ¼¶ÊÐ	ºÓÄÏÊ¡	114.619159	32.96271	1826.962062	1821.712272	1821.022683	1807.585583	1793.731136	4.18525464	4.158223762	4.159396676	4.07676033	4.006305723	1.643294517	4.687588347	3.315887706	3.850363578	3.951760845	151.9092169	891.2580819	543.7593927	690.8052937	925.3029687	4413.7768	4191.9624	4559.776	4912.6535	4912.6535	24.1579258	25.0520968	27.8555339	30.8884699	42.7654692	0.574070141	0.916068886	1.255280585	1.4078349	-0.077398528	59.8592706	63.1566755	71.4023734	78.5298998	81.5076042
1	281	Ïå¶¼Çø		ÊÐÏ½Çø	ÐÏÌ¨ÊÐ	µØ¼¶ÊÐ	ºÓ±±Ê¡	112.13372	32.01017	298.3675701	291.9160369	234.7395026	218.99942	211.0317916	0.653125828	0.636725429	0.434051806	0.384834603	0.356281355	0.118053878	0.181798291	0.179359598	0.196298021	0.152966542	10.6062825	23.87388262	47.55236435	57.63490429	67.67626339	1571.777	1610.0517	1587.4185	1599.6333	1599.6333	100	100	100	95.725	91.45	0.076969591	0.12282375	0.504848343	0.284932111	1.03747562	77.84562555	65.83646186	67.70788027	73.1965992	78.01002383
1	282	ÇñÏØ	130430	ÏØ	ºªµ¦ÊÐ	µØ¼¶ÊÐ	ºÓ±±Ê¡	115.186792	36.811133	731.5258325	725.1277503	705.8454655	703.1783424	689.7701418	1.788288524	1.759350764	1.650382056	1.623407011	1.559045813	0.262048101	0.407732906	0.451226018	0.479778908	0.412939038	12.83405074	30.12092939	46.72200112	51.21735848	58.21832475	701.5757	984.3167	884.8053	982.0662	982.0662	10.65	23.39	36.13	44.76	53.39	0.343620078	0.54832962	0.877464256	0.415202016	0.281412109	69.83964224	71.90620122	70.16464683	78.01690085	83.71416464
1	283	·ÊÏçÇø	130407	ÊÐÏ½Çø	ºªµ¦ÊÐ	µØ¼¶ÊÐ	ºÓ±±Ê¡	114.800166	36.548132	800.8502072	794.7532739	770.119076	763.2394667	746.566984	1.865392267	1.831813395	1.672323929	1.626449953	1.546501931	0.301153056	0.507297676	0.537962811	0.548601586	0.404555898	17.51809026	46.00113869	66.011884	67.5785437	76.50219904	1058.5716	1331.4938	1220.5926	1307.4208	1307.4208	2.2	12.795	23.39	36.975	50.56	0.405822129	0.647588159	0.861095669	0.661288813	0.810843588	61.19960988	67.70663828	67.15666524	65.64604726	81.24818517
1	284	ÐÂ°²ÏØ	410323	ÏØ	ÂåÑôÊÐ	µØ¼¶ÊÐ	ºÓÄÏÊ¡	112.132488	34.728584	2147.176365	2105.209895	2051.043453	2042.80209	2032.275393	7.234126839	7.680236378	7.868522182	7.849403904	7.748843716	97.47848514	170.392	170.102	151.841	144.397	25.12275128	117.8453748	128.7179051	102.8439883	138.2177896	2823.4798	3714.4488	3339.5359	3733.5333	3733.5333	48.3006439	51.8006439	56.1710143	54.3191624	54.6348073	1.4408939	2.299297553	0.996535025	0.662833246	0.216588232	91.1382053	91.5205999	93.332133	94.3231022	95.3061839
1	285	žeºÓ»Ø×åÇø	410304	ÊÐÏ½Çø	ÂåÑôÊÐ	µØ¼¶ÊÐ	ºÓÄÏÊ¡	112.500181	34.679851	29.77065141	28.87337835	19.39987881	19.70214383	16.86536166	0.041917528	0.038997212	0.024729347	0.024317302	0.021404674	0.053954041	0.117535554	0.098533821	0.087113815	0.094217596	2.284885964	9.751390624	10.73926839	9.126569735	11.31658433	356.5058	359.5163	358.5045	360.4447	360.4447	78.5514771	80.3301332	84.7005036	94.4999631	96.1720212	0.80748695	1.28854232	1.26210354	1.851922305	-0.227446695	96.3965664	97.390727	91.9472805	95.2500314	99.1752606
1	286	Îè¸ÖÊÐ	410481	ÏØ¼¶ÊÐ	Æ½¶¥É½ÊÐ	µØ¼¶ÊÐ	ºÓÄÏÊ¡	113.524794	33.307776	1129.65215	1122.058849	1136.895242	1126.883507	1110.981397	3.478151949	3.457513116	3.482365145	3.437325773	3.350215485	29.5184227	85.09737185	62.10096594	70.4028146	79.97130954	43.85551587	308.8782662	190.3372144	236.1559868	328.7033845	1902.7456	2026.235	2096.9433	2361.5489	2361.5489	55.4511811	57.3667426	54.2417426	77.7139648	58.7276446	1.55577953	2.482625589	1.154127113	0.081503483	0.126155082	80.1193075	90.4870522	92.3347141	90.0159786	90.4224638
1	287	¹ãÆ½ÏØ	130432	ÏØ	ºªµ¦ÊÐ	µØ¼¶ÊÐ	ºÓ±±Ê¡	114.948607	36.483484	479.013003	476.7380279	465.1342284	454.135454	446.0594117	1.104236079	1.087511805	1.020933763	0.977171575	0.939180596	0.195792597	0.331863252	0.354391982	0.338622735	0.258644161	13.4188915	34.11874016	45.60664821	44.8963156	51.55208295	840.6586	966.9511	905.8487	969.7187	969.7187	12.59	20.23	27.87	40.665	53.46	0.611488472	0.975778958	0.841042047	0.38791872	0.203415341	77.22930183	80.46563565	80.21315789	82.47745767	87.93386553
1	288	ÁéèµÏØ	341323	ÏØ	ËÞÖÝÊÐ	µØ¼¶ÊÐ	°²»ÕÊ¡	117.552462	33.552998	3051.974183	3049.50029	3045.185483	3023.82409	3028.781012	6.88878896	6.87584575	6.850392156	6.74611537	6.777245424	4.919918653	9.204591141	6.122646623	7.711011784	7.722094158	318.5561078	951.7120132	520.4866493	741.0853778	912.1422978	5782.6313	5751.5526	6097.7244	6144.3029	6144.3029	6.37	15.815	25.26	30.795	36.33	0.332666996	0.530851307	0.771630782	1.092204011	0.653861953	42.29334991	42.61876718	57.90449193	70.59846903	78.22101872
1	289	ÐÂÖ£ÊÐ	410184	ÏØ¼¶ÊÐ	Ö£ÖÝÊÐ	µØ¼¶ÊÐ	ºÓÄÏÊ¡	113.740529	34.395562	1335.962201	1308.768979	1236.365839	1210.302	1149.79156	2.998347341	2.828104173	2.454118184	2.335105902	2.060239436	6.805423783	15.90093369	12.6756333	13.34929391	12.66044646	53.97286917	254.9476473	208.8316695	240.3184291	248.5132765	1797.2421	2276.3884	2118.8247	2458.9956	2458.9956	35.7290887	37.1040226	40.0226094	44.7454821	67.1830014	0.595742236	0.950651999	1.528787337	0.612377407	0.543562042	92.0556532	93.670612	95.2216579	97.5840128	98.079434
1	290	ÁÖÖÝÊÐ	410581	ÏØ¼¶ÊÐ	°²ÑôÊÐ	µØ¼¶ÊÐ	ºÓÄÏÊ¡	113.82013	36.083047	3962.577885	3960.348909	3915.144104	3901.593109	3897.85558	16.84264023	16.78306854	16.43486803	16.28773622	16.22963952	455	860.827	850.653	903.353	911.374	56.55694914	208.2391261	235.445378	260.2124682	318.2981297	4683.3994	5890.2111	5116.5886	5663.6682	5663.6682	42.6579096	46.2508462	53.1908798	56.2114175	56.780824	0.988728122	1.577756802	1.637978575	0.924128003	-0.143873477	86.0262696	91.0343867	94.3821797	95.5330175	97.2667448
1	291	Æ½Ë³ÏØ	140425	ÏØ	³¤ÖÎÊÐ	µØ¼¶ÊÐ	É½Î÷Ê¡	113.435961	36.200179	3472.512831	3471.838461	3558.480043	3549.85969	3549.673723	14.24946503	14.1987102	14.6719299	14.57995468	14.55060252	486	864.335	834.975	886.72	900.05	47.19216119	186.8996327	198.099954	225.5073857	319.5804405	2820.2815	3823.0041	3309.0315	3762.4493	3762.4493	26.000973	26.7362671	31.8833259	28.7166593	32.9146791	0.575742825	0.918738062	1.280629717	0.565936947	0.169744188	69.1531972	80.7339592	85.6644751	89.3557233	86.418124
1	292	·¶ÏØ	410926	ÏØ	å§ÑôÊÐ	µØ¼¶ÊÐ	ºÓÄÏÊ¡	115.504201	35.851907	874.5620002	868.2198439	862.2870707	850.3562652	838.6690087	1.882765289	1.857270624	1.80749828	1.764506797	1.712987067	0.528977131	0.860648925	0.742789289	0.750187447	0.597361797	62.06309777	133.4516905	127.0559708	133.8462251	137.0325223	2174.3015	2545.2764	2367.0121	2636.27	2636.27	23.9682514	23.6281153	29.7153778	35.4682514	35.884849	0.5623423	0.897354257	1.231382231	1.621876011	-0.022439221	70.6498117	80.2797863	86.2546957	89.8953869	89.0627894
1	293	äê´¨ÏØ	411526	ÏØ	ÐÅÑôÊÐ	µØ¼¶ÊÐ	ºÓÄÏÊ¡	115.051808	32.131383	2928.748675	2916.730515	2983.161593	2966.936131	2958.748128	5.47044319	5.477338179	5.695960484	5.63220054	5.593738288	4.729305515	12.93279903	9.793976817	12.13493534	13.93143411	250.4101609	1401.057504	981.8937756	1361.737215	1853.688267	4532.2698	3951.7937	4167.7562	4722.504	4722.504	51.2128166	50.7640987	53.0315405	54.1943312	56.7369114	0.670131488	1.069358188	0.80570324	1.240228794	0.080641957	60.2650997	65.5434744	69.5109356	72.045084	80.3131688
1	294	ÉæÏØ	130426	ÏØ	ºªµ¦ÊÐ	µØ¼¶ÊÐ	ºÓ±±Ê¡	113.691401	36.584995	2744.610741	2718.510416	2680.019925	2679.952929	2667.235227	14.07451299	13.8141231	13.25776787	13.25165903	13.11775485	552	909.465	964.152	1046.9	1099.33	32.33373193	101.4146386	140.2665997	160.2181678	226.5100915	3230.0263	4137.5793	3502.9817	4033.2337	4033.2337	16.75	29.785	42.82	53.015	63.21	1.918684261	3.061728576	1.553911734	0.016503576	-0.22197264	87.29123083	95.92597223	96.36555318	93.92310908	92.95048577
1	295	í¸É½ÏØ	341321	ÏØ	ËÞÖÝÊÐ	µØ¼¶ÊÐ	°²»ÕÊ¡	116.367095	34.442561	1803.213239	1798.073239	1787.008765	1784.763067	1777.379412	3.832951628	3.806375138	3.734439325	3.717737621	3.680757583	1.372165438	2.746189724	1.832858842	2.193144893	1.893702378	155.0742977	488.0521427	286.0416395	365.3221865	409.7353668	3375.1163	3577.1037	3625.4772	3959.9784	3959.9784	9.67	22.76	35.85	42.35	48.85	0.136865252	0.218401882	1.125148487	1.272140211	0.512016011	49.89376771	49.67105263	66.9329276	73.24597153	83.04232269
1	296	µÇ·âÊÐ	410185	ÏØ¼¶ÊÐ	Ö£ÖÝÊÐ	µØ¼¶ÊÐ	ºÓÄÏÊ¡	113.050492	34.453667	2246.316012	2238.178149	2054.680496	2046.692608	2028.286069	7.034892717	6.992019086	5.503802149	5.453142325	5.313689414	132	293.537	237.88	230.454	220.469	47.59239823	254.6667021	293.9236083	281.5109969	295.8543139	2187.5106	3151.3688	2738.4086	3322.4969	3322.4969	49.0186623	48.6154365	52.5333469	56.9487698	58.5116243	0.810590515	1.293494814	1.675098598	0.616396297	-0.183734511	90.552622	94.5283626	97.0604866	96.8698342	95.012588
1	297	Î÷Æ½ÏØ	411721	ÏØ	×¤ÂíµêÊÐ	µØ¼¶ÊÐ	ºÓÄÏÊ¡	114.021539	33.387685	1546.988502	1542.73008	1600.833552	1587.573455	1573.730681	3.442327265	3.415682659	3.683717757	3.605541758	3.508949491	3.427616275	10.18828004	7.133606412	8.289453197	9.264528071	114.1561926	668.4106705	367.8525056	483.3652611	642.0210527	4281.2896	4318.6192	4526.641	4838.4913	4838.4913	37.3673284	39.5218288	40.4278464	42.4167396	41.7802262	0.310452304	0.495402349	0.672365948	1.286607205	0.067991757	68.5244551	62.1846946	68.0041973	74.2551649	74.3025789
1	298	Áú°²Çø	410506	ÊÐÏ½Çø	°²ÑôÊÐ	µØ¼¶ÊÐ	ºÓÄÏÊ¡	114.348145	36.119054	357.7179463	349.988125	338.1320195	332.0471913	327.9160291	0.774799994	0.74043504	0.679079093	0.632745038	0.61588829	1.134131829	2.19580484	2.164184911	2.275242095	2.358868229	9.771710782	33.33648468	40.39259041	44.62853093	51.3910846	804.3497	965.349	882.5406	924.7333	924.7333	44.2465006	46.1620622	53.1020958	53.4188379	56.1122458	1.0377696	1.656014437	1.537479929	0.372186234	0.237061766	91.9597788	93.8511624	96.9879518	95.3061211	96.9879518
1	299	»ÔÏØÊÐ	410782	ÏØ¼¶ÊÐ	ÐÂÏçÊÐ	µØ¼¶ÊÐ	ºÓÄÏÊ¡	113.805468	35.462313	3094.471056	3082.598354	3050.530994	3039.077342	3021.970915	13.61882933	13.492429	13.23034965	13.15439607	13.01546934	375	719.516	679.613	723.065	694.342	41.77400695	173.5539276	176.0806077	206.4208411	240.3287049	3142.5529	4056.4873	3728.1917	4186.3777	4186.3777	38.8777668	39.8148044	42.7582237	45.3160412	50.740668	0.576559686	0.920041563	1.307306283	0.653293282	-0.099047111	77.4996659	84.3119204	86.9560288	87.5556063	88.308021
1	300	áÔÏØ	410325	ÏØ	ÂåÑôÊÐ	µØ¼¶ÊÐ	ºÓÄÏÊ¡	112.085634	34.134517	7373.150372	7369.236614	7355.742815	7354.501472	7341.777936	35.03565852	34.97531425	34.81987592	34.8314329	32.71056494	602	1416.93	1224.09	1248.12	1187.38	54.16189726	467.9626109	366.4181129	374.4549976	437.0172512	8178.9709	9892.562	9226.3594	10030.472	10030.472	26.3434798	31.2276153	35.4494951	39.2939933	41.3513011	1.485900644	2.371116788	1.384662896	0.531694166	0.129944126	70.0109724	69.2835074	78.1775279	79.6547551	84.9263493
1	301	ò£ÉÏÏØ	341226	ÏØ¼¶ÊÐ	¸·ÑôÊÐ	µØ¼¶ÊÐ	°²»ÕÊ¡	116.256789	32.653255	2896.499963	2891.938799	2860.739767	2847.426462	2827.309076	6.478976322	6.456857859	6.313076175	6.276486568	6.263228301	2.403618578	5.379211072	4.181454839	5.195362688	4.993873085	322.9099479	1183.147335	857.9039018	1184.423584	1412.508018	6649.3651	5899.786	6506.9108	6719.0225	6719.0225	14.9	22.475	30.05	34.845	39.64	0.394942595	0.63022721	1.543767784	0.848626871	0.993415053	52.2645813	68.79637263	74.36121945	77.54356927	84.38816394
1	302	¹ã×ÚÏØ	130531	ÏØ	ÐÏÌ¨ÊÐ	µØ¼¶ÊÐ	ºÓ±±Ê¡	115.142607	37.07466	821.2002789	820.0172919	804.2785861	783.4380323	760.8607033	1.979344767	1.962466703	1.729562165	1.663928842	1.624051129	0.278937084	0.458565904	0.505230412	0.541941283	0.410223924	13.15014386	33.56483724	59.46257805	68.31766291	75.13809112	893.1032	1188.3961	1084.826	1089.9592	1089.9592	6	13.395	20.79	28.65	36.51	0.263527956	0.420523111	0.950209445	0.401073232	0.59187448	67.54478729	65.16926709	57.4925186	70.21480718	77.65974545
1	303	ˆ¬ÇÅÇø	341302	ÊÐÏ½Çø	ËÞÖÝÊÐ	µØ¼¶ÊÐ	°²»ÕÊ¡	116.977463	33.640061	4293.485365	4270.716624	4236.356008	4187.289077	4140.885949	9.735920224	9.632998452	9.469722829	9.264030632	9.02820396	29.66102891	56.2243377	36.64434339	47.36473641	51.35075034	352.1516782	1132.854808	599.6963164	899.2691605	1073.206456	9592.6346	9662.0828	10331.519	10374.8371	10374.8371	28.86	36.945	45.03	48.58	52.13	-0.000901266	-0.00143819	0.919868509	2.037439823	0.16181061	52.4070538	55.4070538	62.4070538	68.4070538	72.4070538
1	304	ÇßÑôÊÐ	410882	ÏØ¼¶ÊÐ	½¹×÷ÊÐ	µØ¼¶ÊÐ	ºÓÄÏÊ¡	112.943069	35.090604	1045.930932	1040.074308	999.2303902	998.4929842	992.5433719	3.543776205	3.500172749	3.108777447	3.092810223	3.037379431	42.89954859	72.72485565	70.15058389	69.10536439	72.55098283	21.14848153	65.68875264	75.22792475	71.55405663	91.80733569	2215.0413	2421.4266	2392.7979	2522.426	2522.426	65.0700419	62.4798476	65.3309114	61.90234	62.5289673	0.938497374	1.497601396	1.15996584	0.709547109	-0.2482374	85.8306891	92.0308053	94.077793	94.3449604	93.1644612
1	305	ÈêÄÏÏØ	411727	ÏØ	×¤ÂíµêÊÐ	µØ¼¶ÊÐ	ºÓÄÏÊ¡	114.362379	33.006729	2133.714049	2128.28299	2143.0717	2127.081418	2113.581876	5.740036585	5.736275435	5.628673169	5.494737357	5.385635883	1.988857612	5.837366844	4.241753413	4.97394724	5.32074521	152.2508093	983.0508001	599.9325756	769.5112738	1073.274119	5665.1301	5418.6752	5787.0847	6283.3816	6283.3816	25.5099152	28.5905924	28.2467887	32.6897976	36.7502461	0.453370586	0.723463317	1.023228699	1.318639419	0.134073142	57.841509	57.0334761	64.7248672	71.8892058	75.5735387
1	306	ÎÂÏØ	410825	ÏØ	½¹×÷ÊÐ	µØ¼¶ÊÐ	ºÓÄÏÊ¡	113.08053	34.940189	703.5297113	694.4756119	676.9039032	674.172574	658.1138914	1.662673483	1.626297368	1.526239944	1.51555571	1.444003776	0.29460645	0.583566223	0.527382632	0.504908474	0.443785195	22.37882134	77.85851717	77.48937522	73.36808652	89.57303077	1423.2978	1586.9735	1580.2045	1679.3892	1679.3892	51.9766718	57.2544495	54.3702888	56.0724164	54.6610535	0.986940368	1.574904004	0.896137361	0.866787946	-0.198724621	77.5460761	86.2475098	90.0786013	88.7700064	86.4393707
1	307	Àè³ÇÏØ	140426	ÏØ	³¤ÖÎÊÐ	µØ¼¶ÊÐ	É½Î÷Ê¡	113.386544	36.503621	2335.989514	2334.512281	2384.821331	2384.927	2382.57215	11.04962372	11.00507707	11.01992838	11.00707981	10.97837778	420	610.203	651.623	694.387	802.586	24.55271814	62.72891525	99.37235126	107.7187364	178.6498352	2193.3618	3034.3954	2471.7991	2880.0985	2880.0985	18.7043049	26.3966126	31.5436714	38.0142596	46.4839849	0.619049194	0.987843934	0.388522447	0.435509077	0.088136085	78.8834635	87.1645468	89.7816323	89.440587	92.2830566
1	308	Ì«ºÍÏØ	341222	ÏØ	¸·ÑôÊÐ	µØ¼¶ÊÐ	°²»ÕÊ¡	115.621934	33.160326	2586.992425	2587.603975	2568.573078	2542.682903	2546.921157	5.601171984	5.591043068	5.483757587	5.340962872	5.358221832	2.080566817	5.490383607	3.271376557	4.450525997	4.078634887	245.856291	1173.093868	558.3310897	908.4830593	1100.985299	4873.5729	4652.0589	5395.4528	5689.1062	5689.1062	19.14	26.61	34.08	39.32	44.56	0.320075812	0.510759003	1.201586818	0.778932391	1.454534562	54.94931425	63.42741935	70.6299991	75.07995596	87.42329961
1	309	ä¿ÏØ	410622	ÏØ	º×±ÚÊÐ	µØ¼¶ÊÐ	ºÓÄÏÊ¡	114.197651	35.607762	1026.978157	1025.788627	1020.046501	1003.480534	990.8458293	4.27440809	4.239599471	4.137724361	4.006822503	3.887026621	56.28552627	114.984	109.295	115.176	110.987	14.66799611	59.85984514	61.32606352	71.57245701	80.25947929	1034.8533	1430.5897	1228.4882	1439.7028	1439.7028	52.8216261	57.4370107	48.5481218	57.770344	58.1403949	0.888518748	1.417848311	1.128043702	0.812327697	0.080648878	72.3799359	79.4620134	86.8029481	90.4784671	90.3051055
1	310	¸´ÐËÇø		ÊÐÏ½Çø	ºªµ¦ÊÐ	µØ¼¶ÊÐ	ºÓ±±Ê¡	114.45928	36.61134	570.4338716	554.911346	503.8696891	498.4367219	493.6285797	1.307112595	1.240134281	1.016374978	0.9908001	0.953180107	1.194848975	2.07759857	2.15437031	2.279656179	2.039981746	34.91233634	68.94066302	91.62049588	86.15392049	126.0494393	1002.9784	1094.978	1073.526	1054.8604	1054.8604	100	100	100	96.665	93.33	0.147779701	0.235818547	0.098333918	0.534989534	-0.128780088	88.71086556	91.71086556	93.71086556	93.7	98.6
1	311	¾ÞÂ¹ÏØ	130529	ÏØ	ÐÏÌ¨ÊÐ	µØ¼¶ÊÐ	ºÓ±±Ê¡	115.037478	37.221112	1025.761818	1021.120868	1002.049274	994.0390393	973.9905305	2.453772189	2.432411169	2.249929816	2.201137031	2.137935974	0.288528965	0.470551033	0.543300731	0.586080626	0.50666005	18.27269832	45.50272683	72.6192788	80.49120604	94.88942259	1291.2703	1645.971	1545.7572	1582.1658	1582.1658	11.41	22.7	33.99	37.655	41.32	0.177442701	0.283153096	0.570514087	0.649891636	0.727006913	82.90010491	75.86950404	76.51414046	67.68926816	68.95410357
1	312	ÁúÍ¤Çø	410202	ÊÐÏ½Çø	¿ª·âÊÐ	µØ¼¶ÊÐ	ºÓÄÏÊ¡	114.354841	34.799951	536.9372942	531.3796858	611.9701324	597.4256459	573.5213745	1.237167957	1.214836624	1.17303603	1.135063714	1.042371274	0.291270032	0.56851235	0.343184299	0.354539652	0.289712314	23.44431319	89.31438751	66.59368482	79.62176138	81.59520995	1002.3455	1178.3865	1109.1647	1265.8683	1265.8683	62.8675163	63.5149451	71.9735316	75.36181	82.9773458	0.491924764	0.784985908	1.220118096	-0.596720598	-0.022870865	75.3952512	72.54609	83.1738431	95.3675696	97.5613428
1	313	ÏôÏØ	341322	ÏØ	ËÞÖÝÊÐ	µØ¼¶ÊÐ	°²»ÕÊ¡	116.94729	34.188728	2771.127314	2768.768414	2753.736604	2752.412452	2723.33085	6.400094943	6.361141951	6.263928896	6.222545767	6.044994239	40.87795885	76.35878891	49.77822628	65.64782343	71.17279591	222.2486426	676.1077516	352.7835839	518.6930064	627.4448486	4953.335	5087.8856	5299.4553	5629.0559	5629.0559	12.04	16.945	21.85	28.69	35.53	0.419414092	0.669277451	1.087243218	0.904724449	0.815674952	58.32007636	55.34211489	68.92762085	74.64846416	82.21167576
1	314	å§ÑôÏØ	410928	ÏØ	å§ÑôÊÐ	µØ¼¶ÊÐ	ºÓÄÏÊ¡	115.029078	35.712193	2140.798077	2131.350201	2085.916345	2074.023879	2048.308701	4.711070096	4.64960152	4.431907219	4.362826837	4.219194459	1.109227444	2.014227121	1.827368537	1.84134105	1.406437784	97.19432493	264.1483492	263.133645	266.3033068	275.727432	3724.9745	4561.5981	4093.4619	4799.6147	4799.6147	30.2589825	26.6775709	40.4127803	43.8641199	43.1632018	0.854057655	1.362857235	1.390372205	1.075164843	-0.330376551	62.6346345	76.2212961	85.677598	88.034435	80.0199881
1	315	ÖÐÄ²ÏØ	410122	ÏØ	Ö£ÖÝÊÐ	µØ¼¶ÊÐ	ºÓÄÏÊ¡	113.976181	34.71895	2355.048778	2305.740232	2193.846348	2151.874189	2069.806471	5.140343815	5.100499711	4.737535808	4.590850471	4.163820026	1.277600889	2.891292534	2.278308614	2.400303299	1.817300743	52.81441148	272.108987	223.4229367	264.3064387	270.4189733	3101.7719	3801.0853	3552.5128	4222.8801	4222.8801	38.3073946	36.6612137	45.5978653	48.9861437	55.9292981	0.769178183	1.227411342	1.569916563	1.231075047	-0.376034154	70.8473407	72.9663706	82.8904465	94.5537637	94.2783173
1	316	ÁÙ³ÇÏØ	130522	ÏØ	ÐÏÌ¨ÊÐ	µØ¼¶ÊÐ	ºÓ±±Ê¡	114.498762	37.444499	1562.550448	1559.043913	1481.175768	1467.540633	1469.455068	5.568081162	5.550045376	5.099706754	5.004128349	5.014953506	38.47626493	56.23677147	60.89494695	70.20184763	73.96158087	11.65426637	27.12934762	71.4763514	88.81418513	107.8872975	1358.0174	1741.676	1553.8142	1694.2379	1694.2379	10.04	20.555	31.07	38.29	45.51	0.348525491	0.556157403	1.042327588	0.655060725	-0.129841276	82.30149044	81.67463	83.8464884	81.54556247	81.59208312
1	317	½çÊ×ÊÐ	341282	ÏØ¼¶ÊÐ	¸·ÑôÊÐ	µØ¼¶ÊÐ	°²»ÕÊ¡	115.374564	33.257013	907.265302	905.2672659	900.5676548	883.0928851	887.0537042	1.938207796	1.926350675	1.894280649	1.821333447	1.812587996	0.744005842	2.010946854	1.231673044	1.61778632	1.559731496	91.12100895	441.4254858	222.0220665	348.0434877	431.6352251	2027.503	1940.6687	2128.1297	2224.6771	2224.6771	32.68	35.45	38.22	42.815	47.41	0.11679339	0.186372332	1.321362391	1.402578311	1.342886122	70.73524085	67.58777633	76.93261678	83.70620224	90.62100417
1	318	ÜþÑôÊÐ	410182	ÏØ¼¶ÊÐ	Ö£ÖÝÊÐ	µØ¼¶ÊÐ	ºÓÄÏÊ¡	113.440457	34.745585	1522.633196	1512.708401	1378.385489	1366.571359	1320.380145	4.197552813	4.024551772	3.054779721	3.051253538	2.870797768	27.46800628	60.8577717	37.28799235	35.74072782	28.45934287	26.83127471	136.9793585	163.3692032	157.4330449	175.7485979	2449.2562	2977.312	2789.6272	3091.625	3091.625	41.1745656	40.9943854	53.8148983	54.1316403	58.0813137	1.145701709	1.828246435	1.264153158	0.731334539	-0.204828059	90.3445356	91.326328	94.5771808	94.8148447	94.7736794
1	319	Ïå³ÇÏØ	411025	ÏØ	Ðí²ýÊÐ	µØ¼¶ÊÐ	ºÓÄÏÊ¡	113.488847	33.866442	1320.260394	1316.131923	1322.107374	1318.020546	1309.49382	2.927530949	2.882626809	2.913416852	2.878422132	2.828811737	6.822952923	18.53072382	14.58428966	16.25098585	17.49272467	70.61498927	380.4612118	252.5637162	305.7265485	348.0017521	2968.2653	3317.1005	3319.3582	3747.2501	3747.2501	30.6836897	32.8911612	35.2382451	38.8346999	42.5636307	1.151035964	1.836758541	1.311176339	0.876618307	0.129653352	64.4609415	75.5970063	84.5356839	88.8037055	90.7365058
1	320	Ô­ÑôÏØ	410725	ÏØ	ÐÂÏçÊÐ	µØ¼¶ÊÐ	ºÓÄÏÊ¡	113.940115	35.065587	2139.652985	2120.099926	2170.38777	2147.431748	2107.68987	4.311567751	4.18573109	4.357200146	4.253781086	4.018568003	0.742295024	1.622108116	1.445260884	1.564815435	1.230495905	61.97178257	231.1188947	171.5897624	201.0464812	199.9536283	2820.8042	3761.0767	3638.6128	4041.7188	4041.7188	25.9729548	27.3995852	28.948126	19.1525183	39.6478579	0.292171967	0.466231614	1.118494816	0.69610652	0.6890055	57.7875453	67.4199994	74.3334997	77.0165552	82.6458525
1	321	·½³ÇÏØ	411322	ÏØ	ÄÏÑôÊÐ	µØ¼¶ÊÐ	ºÓÄÏÊ¡	113.012494	33.254391	4427.354212	4420.219965	4409.02941	4395.601022	4369.851229	12.71818947	12.64843765	12.62042047	12.50330245	12.31728648	112	308.89	246.853	266.818	309.44	141.1354634	1134.212764	804.5691186	921.9709101	1254.899606	6093.199	7489.105	7608.6894	8511.3927	8511.3927	33.645852	36.3303473	33.2254737	42.8086675	43.7142553	0.626273895	0.999372705	0.752775645	0.859722223	0.144312056	55.9107196	60.0007533	71.5150432	77.4797486	80.1223208
1	322	ÏÄÒØÏØ	411426	ÏØ	ÉÌÇðÊÐ	µØ¼¶ÊÐ	ºÓÄÏÊ¡	116.131447	34.237554	2113.314298	2103.96301	2063.100254	2034.172696	2024.640112	4.628601678	4.574556793	4.384469284	4.226977404	4.175637034	1.614074071	3.581812218	2.242363383	2.768542477	2.357961446	185.6659491	703.5857527	374.8791175	526.5319213	566.913838	3908.7052	3894.2527	4193.3586	4487.6015	4487.6015	31.868827	32.5365664	32.9307063	33.8522981	42.713852	0.520013464	0.829808277	0.931768913	1.200233286	0.11708265	50.4683265	61.2061242	65.8353603	74.9606984	80.5199849
1	323	ÎÀ±õÇø	410703	ÊÐÏ½Çø	ÐÂÏçÊÐ	µØ¼¶ÊÐ	ºÓÄÏÊ¡	113.86578	35.302117	73.41560366	64.88984933	60.31725515	56.13130099	55.39444396	0.1532745	0.127415125	0.1095703	0.097560411	0.092140195	0.02547297	0.042843446	0.03535824	0.036462293	0.030839476	3.719013541	16.66872856	16.30698607	20.80177648	21.55344353	328.6257	344.6424	333.9492	348.7066	348.7066	32.2391778	47.3505268	78.5018331	87.4145458	100	0.908887528	1.450351667	1.457079044	1.143158736	-0.184686893	98.0510779	98.6778846	98.6778846	98.7396162	99.1069924
1	324	ºø¹ØÏØ	140427	ÏØ	³¤ÖÎÊÐ	µØ¼¶ÊÐ	É½Î÷Ê¡	113.207049	36.115449	2180.184882	2163.214788	2076.21349	2070.215062	2067.229321	7.267123537	7.176960696	7.208498587	7.139576814	7.143999789	180	331.791	384.353	404.198	406.619	33.48224067	133.8147192	162.3335175	178.4888956	252.8656165	2178.8059	2826.8266	2547.1129	2906.8601	2906.8601	26.8889433	34.581251	34.3349456	37.4383939	38.7340749	1.005991233	1.605304306	0.474939934	0.842388913	0.168921133	72.4878788	92.9194148	90.6052277	89.8735491	89.5137288
1	325	ÃÏÖÝÊÐ	410883	ÏØ¼¶ÊÐ	½¹×÷ÊÐ	µØ¼¶ÊÐ	ºÓÄÏÊ¡	112.789612	34.90797	753.0712477	744.7511523	738.626616	736.597773	726.7468766	1.731601351	1.720508848	1.684805465	1.669042756	1.614900411	2.05761482	4.154775429	3.907023547	3.546395114	3.826100174	21.53319153	73.19680413	68.38438193	60.4384682	76.53562048	1493.3156	1688.7596	1645.6742	1741.7929	1741.7929	54.1984643	53.8230889	56.0990491	56.6320821	57.1387109	1.189283994	1.897792599	1.350509719	0.593179037	0.039704193	81.3917992	89.8894217	91.715169	92.3776404	90.5419365
1	326	¸ßÆ½ÊÐ	140581	ÏØ¼¶ÊÐ	½ú³ÇÊÐ	µØ¼¶ÊÐ	É½Î÷Ê¡	112.92392	35.797997	1830.829743	1809.587564	1749.794136	1747.175424	1741.635987	4.432255877	4.310494835	3.978812141	3.965654721	3.939831383	38.80851559	61.62698758	61.10120743	63.06043518	76.59038849	41.32928515	107.2844138	133.08914	142.8588817	219.1842669	2301.6934	2819.4668	2515.3345	2820.9918	2820.9918	44.0492422	51.7415499	53.8248832	55.2832166	53.7560644	1.107672906	1.767562208	1.719292493	0.243780775	0.243576924	85.9317952	92.9952763	94.5975445	92.5134257	94.0005049
1	327	Ê¯ÁúÇø	410404	ÊÐÏ½Çø	Æ½¶¥É½ÊÐ	µØ¼¶ÊÐ	ºÓÄÏÊ¡	112.898791	33.898781	26.90080287	26.53680685	41.41251146	38.75743936	37.76044632	0.06057568	0.059314008	0.09631874	0.087641167	0.083293145	0.617737974	1.485167752	1.552942237	1.598106881	1.55879409	9.153057357	24.99618755	14.27687475	16.60458594	18.78721904	40.4823	63.5586	57.4307	67.7444	67.7444	67.3714583	70.5522862	76.0050025	78.2204497	80.1217135	0.787776547	1.257089566	1.4240349	0.221830151	1.063304039	89.4684112	83.5345572	83.5345572	91.5785405	98.9216202
1	328	¹ÌÕòÏØ	340323	ÏØ	°ö²ºÊÐ	µØ¼¶ÊÐ	°²»ÕÊ¡	117.316955	33.316899	1989.068277	1985.436219	1978.936643	1974.454913	1969.39919	4.677278527	4.652976755	4.606469963	4.608935568	4.541452677	1.591380546	3.279513318	2.372131723	2.92464196	2.554855701	168.9196301	609.189001	370.0201498	521.1301053	563.2770784	4233.7119	4218.3235	4571.8079	4701.8613	4701.8613	16.38	20.59	24.8	28.115	31.43	0.536524029	0.85615491	0.908179067	1.446952017	0.693498745	53.62318841	58.63300786	61.76146789	70.41333877	73.58475791
1	329	¸·ÄÏÏØ	341225	ÏØ	¸·ÑôÊÐ	µØ¼¶ÊÐ	°²»ÕÊ¡	115.595644	32.658297	2502.838986	2497.153758	2480.779238	2471.842058	2454.742561	5.382840387	5.338088186	5.241862924	5.184855052	5.136911379	2.091177828	5.591496141	4.05907513	5.091708537	5.055346982	269.8741455	1298.765752	846.843589	1192.227212	1515.474121	5636.3587	4816.6702	5253.265	5592.4989	5592.4989	11.42	17.17	22.92	26.1	29.28	0.379779282	0.606030446	1.037335933	0.799326176	1.066416476	44.81845688	57.22861431	61.47728642	66.55420603	78.3159448
1	330	ÐÂ»ªÇø	410402	ÊÐÏ½Çø	Æ½¶¥É½ÊÐ	µØ¼¶ÊÐ	ºÓÄÏÊ¡	113.294021	33.737312	251.5790332	221.901181	206.1490924	203.6051163	198.8944802	0.808664801	0.760680432	0.687138527	0.667000316	0.644412914	2.893960957	7.180383758	5.54564921	5.988927035	6.281554241	14.24176984	77.54191513	65.43187538	72.40914846	84.15722215	1436.3822	1501.0378	1486.3653	1540.2982	1540.2982	81.9526693	83.5592694	87.7811492	88.4694245	96.0849604	0.837115127	1.3358213	1.451033677	1.367687871	-0.250262145	97.9707594	93.0651003	92.7020766	93.8867867	99.9029732
1	331	ÚÛ³ÇÇø	341602	ÊÐÏ½Çø	ÙñÖÝÊÐ	µØ¼¶ÊÐ	°²»ÕÊ¡	115.779025	33.876235	3122.519364	3117.950658	3070.997602	3032.055869	2980.197777	6.614813128	6.584648039	6.423328568	6.228685711	5.97871046	2.700153962	6.309574797	3.748434396	4.864097896	4.13860315	344.7633556	1333.275282	651.3682101	982.029202	1117.488001	6702.8937	6556.0138	7425.7519	7977.8274	7977.8274	21.99	27.82	33.65	41.225	48.8	0.394692083	0.629827457	1.040119459	1.290373303	1.058095998	58.63571632	68.63571632	78.63571632	82.63571632	88.63571632
1	332	î¡ÑôÇø	411403	ÊÐÏ½Çø	ÉÌÇðÊÐ	µØ¼¶ÊÐ	ºÓÄÏÊ¡	115.653385	34.388045	1308.41689	1291.519227	1398.231449	1344.728498	1321.790908	2.629525449	2.548516699	3.102652737	2.834026424	2.726130958	0.987156016	2.11821342	1.447755594	1.764751626	1.50909141	150.256218	506.4870267	216.3245432	336.676012	354.1824261	2768.3865	2878.0532	3069.7325	3412.9948	3412.9948	41.1527792	43.744412	50.3975868	51.9942416	52.7414343	0.641386967	1.023489296	1.487634959	0.378093583	0.198146216	85.4522606	93.9361329	84.578377	96.5139809	96.9130028
1	333	ÎÔÁúÇø	411303	ÊÐÏ½Çø	ÄÏÑôÊÐ	µØ¼¶ÊÐ	ºÓÄÏÊ¡	112.534795	32.986155	1456.469009	1446.819002	1440.552733	1420.737622	1413.326823	3.473398806	3.427694335	3.372874278	3.2730362	3.226285446	5.872797257	15.33642958	13.26625362	14.03888218	15.78195605	103.0519132	556.5564774	426.1515139	471.3234352	620.3836822	2714.609	3144.3015	3298.8512	3483.1953	3483.1953	54.4098299	57.0943251	58.3446725	61.9380531	62.8436408	0.449526805	0.717329626	1.361355768	0.79046911	0.073903656	83.129896	95.2487499	96.7033178	91.0741482	97.7324263
1	334	ÄÏ¹¬ÊÐ	130581	ÏØ¼¶ÊÐ	ÐÏÌ¨ÊÐ	µØ¼¶ÊÐ	ºÓ±±Ê¡	115.408748	37.359264	1418.144786	1413.594836	1392.09721	1370.299038	1346.45496	3.533719237	3.5050571	3.308558792	3.190619206	3.134623927	0.42904758	0.736547138	0.863838644	0.880007507	0.755512038	19.68223599	56.78282245	94.95222858	99.91748386	117.2817826	1536.3128	2009.9075	1861.9859	1847.0697	1847.0697	27.11	33.625	40.14	43.19	46.24	0.378695886	0.604301624	0.62688371	0.709856363	0.184632759	72.7844602	77.3599944	80.39384774	81.21351002	82.07390466
1	335	²©°®ÏØ	410822	ÏØ	½¹×÷ÊÐ	µØ¼¶ÊÐ	ºÓÄÏÊ¡	113.069211	35.166061	907.0232719	901.7147027	842.1767575	838.0440654	831.8017371	2.902674698	2.859359986	2.609864004	2.582863045	2.521723098	26.57440215	44.49605422	42.90988404	43.44221427	36.36410764	16.79244934	48.57255909	57.66463366	59.53250794	71.38250199	1670.2953	1864.8081	1804.1602	1935.6333	1935.6333	58.798404	58.4108071	59.9095151	59.1573783	58.8356086	1.099318585	1.754230851	0.824732161	0.702561183	-0.341469885	78.1460888	88.5824186	89.5329533	91.7244184	86.7951465
1	336	Î¾ÊÏÏØ	410223	ÏØ	¿ª·âÊÐ	µØ¼¶ÊÐ	ºÓÄÏÊ¡	114.193081	34.411494	1973.905022	1966.151279	2516.873852	2503.844399	2488.57489	4.446266385	4.397055649	4.45179847	4.409837962	4.322426047	1.404257764	3.225546508	1.914720758	2.1714491	1.761124619	83.97161784	371.5055189	227.4889765	280.8635059	263.082281	3400.8313	3929.1709	3960.5521	4612.2417	4612.2417	31.1395926	31.6807182	40.4933341	41.1816094	42.5726564	0.759756773	1.212377185	0.961691619	0.901546622	0.161522563	62.4465022	71.2115703	78.455069	83.5274849	85.1081124
1	337	ÐÂÏØ	411523	ÏØ	ÐÅÑôÊÐ	µØ¼¶ÊÐ	ºÓÄÏÊ¡	114.879239	31.643918	3321.673354	3314.797066	3900.600634	3900.101935	3895.445398	11.87048595	11.8240397	17.73845866	17.74415052	17.54383089	284	823.711	599.208	754.639	899.735	169.6966852	1300.352585	759.2639834	1131.615526	1729.303979	4470.0612	4154.0513	4716.539	5167.0707	5167.0707	42.6194285	47.4679133	53.108939	51.4152817	51.7540019	0.618717672	0.987314909	0.738139168	1.518310454	0.116206966	62.7723735	74.3067999	76.2914916	75.8062307	80.7985264
1	338	É½³ÇÇø	410603	ÊÐÏ½Çø	º×±ÚÊÐ	µØ¼¶ÊÐ	ºÓÄÏÊ¡	114.184435	35.897735	188.231641	187.594648	188.813644	183.1408088	179.1251796	0.423911602	0.415134643	0.407019069	0.375459954	0.359511886	0.805908384	1.596720011	1.571178924	1.623308405	1.285675753	5.903365423	21.84541589	22.53345325	25.65526329	30.02044116	430.9022	519.2011	471.2928	509.0597	509.0597	73.7193673	78.3347519	81.3198266	85.7296369	86.2990434	0.72613918	1.158732117	1.704060095	0.029742273	2.102547309	81.8123575	89.5196843	90.2949524	91.4621924	93.6015326
1	339	¿£ÏØ	410621	ÏØ	º×±ÚÊÐ	µØ¼¶ÊÐ	ºÓÄÏÊ¡	114.550813	35.67624	1456.004475	1452.805857	1481.033018	1463.399785	1452.266694	3.367517561	3.328182236	3.397848728	3.243831741	3.182377578	0.958137459	1.905959838	1.848325983	1.917303011	1.737253277	42.33130519	140.8806883	133.4383972	143.6874131	152.6707376	2198.563	2812.5389	2504.8115	2862.374	2862.374	28.8940807	25.7280925	28.7131671	36.7728686	37.0492438	0.649217292	1.03598449	1.050979231	0.754674785	0.441919097	54.6492436	62.5410275	74.6100799	82.1013857	87.2475915
1	340	ÉòÇðÏØ	411624	ÏØ	ÖÜ¿ÚÊÐ	µØ¼¶ÊÐ	ºÓÄÏÊ¡	115.098583	33.409369	1487.35163	1476.293842	1477.149256	1462.319128	1426.050674	3.181290064	3.130212769	3.139425181	3.062042732	2.898090206	1.151620443	3.143253755	1.948487531	2.527085432	2.38530008	143.2392424	719.611614	359.3389806	540.3906553	691.8328383	3308.2716	3161.0527	3420.4528	3670.099	3670.099	31.6881885	34.3084492	39.4612978	34.8232887	40.8120791	0.530995268	0.847332424	0.980509998	1.544454213	0.090793337	61.6477342	67.8847439	71.5088491	79.8910351	82.7821074
1	341	ÇúÖÜÏØ	130435	ÏØ	ºªµ¦ÊÐ	µØ¼¶ÊÐ	ºÓ±±Ê¡	114.945131	36.78017	1071.024673	1068.749698	1045.982559	1032.456504	1027.344864	2.547389446	2.52453557	2.368896245	2.299180024	2.260301728	0.383807751	0.599406191	0.637406221	0.685497613	0.572361037	24.50500082	53.29563547	72.77161967	83.9073402	87.44183038	1414.0515	1765.6956	1604.3654	1743.1266	1743.1266	11.01	18.755	26.5	39.64	52.78	0.449351841	0.717050428	1.20001591	0.438278467	0.157169574	58.78848717	69.58576402	69.35832872	73.87976061	80.49561787
1	342	ÁÙÎ÷ÏØ	130535	ÏØ	ÐÏÌ¨ÊÐ	µØ¼¶ÊÐ	ºÓ±±Ê¡	115.501048	36.870813	898.4645079	886.8166354	873.7838517	844.0457355	842.2038315	2.160138977	2.088965493	1.977588366	1.833549507	1.820876228	0.374530733	0.581879449	0.701005536	0.669756933	0.573499869	15.03086595	37.26866382	60.87948696	66.53175281	77.63017355	894.6035	1330.4107	1136.6688	1189.5055	1189.5055	13.94	24.305	34.67	38.905	43.14	0.26257596	0.419003968	0.542271361	0.511201863	0.260676134	71.0335351	71.7717682	75.76494655	80.03759762	79.87207643
1	343	ÐÂÃÜÊÐ	410183	ÏØ¼¶ÊÐ	Ö£ÖÝÊÐ	µØ¼¶ÊÐ	ºÓÄÏÊ¡	113.390891	34.539443	1799.335124	1779.444997	1426.262405	1422.568229	1386.766146	4.547240278	4.365563976	2.882637781	2.848274397	2.645391275	46.23064679	105.229	83.55508239	82.66802643	78.35204351	43.05428577	216.8912799	264.569696	263.954396	275.6731176	2743.1691	3547.8175	3247.8525	3709.8296	3709.8296	42.7534823	47.94579	53.2306001	63.0300597	64.0741086	0.593896928	0.94770736	1.443979475	0.58130915	-0.022331058	93.982999	96.671408	96.7780719	96.8696039	96.6569969
1	344	Áé±¦ÊÐ	411282	ÏØ¼¶ÊÐ	ÈýÃÅÏ¿ÊÐ	µØ¼¶ÊÐ	ºÓÄÏÊ¡	110.89422	34.516828	6258.22373	6264.689178	6292.523177	6282.728828	6274.67949	29.63613288	29.4701205	27.07336853	27.00401952	25.28807174	755	1339.64	1212.01	1072.94	957.699	80.20812269	280.6044604	326.7760662	255.6783933	342.1430277	8674.6936	10570.3208	9672.9333	10747.7824	10747.7824	43.8574716	43.648187	43.2463605	43.3796939	42.5190878	0.534483931	0.852899436	1.58428338	0.4236203	-0.084101382	85.3635314	88.8293063	90.9941556	86.3889623	85.7026168
1	345	»´±õÏØ	411527	ÏØ	ÐÅÑôÊÐ	µØ¼¶ÊÐ	ºÓÄÏÊ¡	115.419538	32.473258	1822.97593	1795.126697	1881.577286	1878.414209	1879.347906	3.934178095	3.961598439	4.14871927	4.129710518	4.015403151	1.719271594	4.401283842	3.155168779	3.883094072	4.129406777	181.1303299	916.7038367	600.6900827	829.6351768	1115.427283	3723.0484	3211.6116	3410.3231	3841.8157	3841.8157	30.1229732	33.5295666	35.3828485	41.1486142	42.6700728	0.618551006	0.987048953	1.234418883	1.245790403	0.128565748	57.7552772	63.0441975	71.9707262	74.4990554	80.0509679
1	346	Â¹ÒØÏØ	411628	ÏØ	ÖÜ¿ÚÊÐ	µØ¼¶ÊÐ	ºÓÄÏÊ¡	115.484454	33.86	1657.588202	1640.844385	1651.83344	1640.847751	1615.129944	3.366841281	3.288832272	3.362706646	3.288995704	3.146793007	1.365156275	3.342870679	2.027669509	2.602482174	2.217668467	184.4317912	739.1921189	355.4922803	514.9478908	572.32409	3913.1243	3779.2661	4129.8291	4527.0107	4527.0107	23.9159635	29.4413595	35.0181356	35.8661682	38.4630149	0.46206257	0.737333497	0.87614318	1.479053376	0.040736623	63.6385896	70.7578254	74.5659164	81.2601156	87.7928084
1	347	èÏ³ÇÏØ	411424	ÏØ	ÉÌÇðÊÐ	µØ¼¶ÊÐ	ºÓÄÏÊ¡	115.305843	34.091045	1401.744499	1390.973128	1486.146296	1454.507776	1436.481108	2.828873958	2.79323956	3.21983057	3.054569347	2.9612724	1.085109413	2.426004858	1.638632851	2.04213859	1.747557304	152.0028676	539.4049008	237.9727846	358.8366859	379.4022869	3164.3789	3066.3477	3395.556	3764.3182	3764.3182	15.2414258	24.7002603	32.5789205	34.1755753	40.0537779	0.3452482	0.550927685	1.463582444	1.358243451	0.030399867	51.4404214	56.7673114	63.4056202	74.7755676	78.3060642
1	348	°öÉ½Çø	340303	ÊÐÏ½Çø	°ö²ºÊÐ	µØ¼¶ÊÐ	°²»ÕÊ¡	117.367614	32.944198	134.6635054	134.6352184	128.1105601	114.7896685	119.6349266	0.272701681	0.272412965	0.248768753	0.207279919	0.224507055	0.29105247	0.601751686	0.457144681	0.526964056	0.527794372	16.92164599	48.11439927	39.09296649	56.44543988	55.988062	530.9484	512.0026	536.2717	531.8042	531.8042	100	96.485	92.97	94.635	96.3	-0.127628649	-0.203662629	1.309861047	0.85683167	0.686254248	88.49570201	91.49570201	93.49570201	95.49570201	98.49570201
1	349	›¸ºÓÇø	411502	ÊÐÏ½Çø	ÐÅÑôÊÐ	µØ¼¶ÊÐ	ºÓÄÏÊ¡	114.058715	32.116855	4397.606347	4362.281661	4354.948226	4353.958487	4346.529392	19.73562499	19.68489608	19.3911882	19.37604601	19.31917217	154	465.152	372.579	435.551	545.553	81.46862052	986.7636998	677.0796116	866.4805792	1526.687455	6884.0064	6398.8181	6983.5491	7535.837	7535.837	57.500132	61.8778681	68.5310429	69.0918402	69.5978804	0.545011439	0.869698642	1.499967157	0.635545122	0.28741147	78.2224535	78.7883856	83.1172546	90.6799426	83.1172546
1	350	Äþ½úÏØ	130528	ÏØ	ÐÏÌ¨ÊÐ	µØ¼¶ÊÐ	ºÓ±±Ê¡	114.919301	37.619886	1822.084484	1816.379699	1739.158148	1715.342941	1704.162961	4.550134247	4.522402209	4.138201927	4.02248158	3.923195785	0.49291454	0.826761037	0.908000266	0.938041779	0.814451778	20.0467315	56.37637126	97.99455624	105.7874418	135.1304305	2577.1655	2996.6223	2780.014	2845.9083	2845.9083	8.89	21.33	33.77	39.85	45.93	0.590172108	0.941763501	0.815462068	0.406421048	0.278812471	73.63832027	82.50018527	83.6226818	82.77682538	87.67114156
1	351	ÉÌ³ÇÏØ	411524	ÏØ	ÐÅÑôÊÐ	µØ¼¶ÊÐ	ºÓÄÏÊ¡	115.406862	31.798378	4574.487097	4561.155702	4635.793845	4633.121241	4626.582687	15.97885285	16.13748575	16.4295957	16.41815515	16.37396529	298	790.705	698.705	827.062	945.817	236.54461	1656.952294	1325.904013	1770.778075	2448.863532	6259.9658	6010.8803	6383.3823	7110.0688	7110.0688	32.4745794	34.8033465	35.6324742	39.8495794	40.2008322	0.540621855	0.862693991	1.005699233	1.730536775	-0.020889587	57.9019106	67.1252431	71.2108171	72.956954	78.9964068
1	352	ÐÂ²ÌÏØ	411729	ÏØ	×¤ÂíµêÊÐ	µØ¼¶ÊÐ	ºÓÄÏÊ¡	114.920983	32.81148	2043.183552	2036.719905	2013.397708	1975.106127	1959.521195	4.53144585	4.497809504	4.48864294	4.301468047	4.2388379	1.835780799	5.097242264	3.673216016	4.229452625	4.408419622	197.8367943	1053.125622	677.2315672	877.0432262	1153.94394	4377.2712	3871.0606	4417.5882	4596.9478	4596.9478	20.6142946	23.3275467	25.051059	24.6737005	33.8158768	0.482843208	0.770494071	1.083554913	1.054636039	0.155820095	55.6126482	57.547993	61.5416029	71.2681887	80.2989721
1	353	ÓíÖÝÊÐ	411081	ÏØ¼¶ÊÐ	Ðí²ýÊÐ	µØ¼¶ÊÐ	ºÓÄÏÊ¡	113.488478	34.140701	2303.133792	2286.984128	2242.898923	2231.670441	2216.234333	5.784156457	5.688348674	5.158228112	5.076179427	4.959169372	69.61076249	158.178	134.248	140.077	132.259	91.2373363	440.8931748	376.7462134	407.4577046	413.6603624	2952.3744	3931.1098	3655.1714	4415.9334	4415.9334	41.9390879	44.8775636	46.7157989	49.8683877	50.924596	0.559795012	0.893289437	1.143602645	0.726161958	0.407163209	83.885558	88.0257905	92.2792693	94.1004058	95.8983697
1	354	ÌÆºÓÏØ	411328	ÏØ	ÄÏÑôÊÐ	µØ¼¶ÊÐ	ºÓÄÏÊ¡	112.807637	32.681335	3701.813175	3695.538555	3730.119319	3696.521769	3683.907773	9.375758791	9.299886768	9.535496752	9.334163197	9.282433184	24.35482373	66.42155868	55.98419823	59.61261754	73.49014578	259.8463125	1527.476242	1149.016702	1256.196354	1825.291608	6948.0329	7874.151	8031.5923	8774.7257	8774.7257	33.8980085	37.2751077	34.1464933	40.7519092	44.4931172	0.562130414	0.897016141	0.918413635	0.559417109	0.152444672	55.1865695	57.4609455	68.3342932	73.1963243	74.0020218
1	355	ÇåºÓÏØ	130534	ÏØ	ÐÏÌ¨ÊÐ	µØ¼¶ÊÐ	ºÓ±±Ê¡	115.667576	37.040087	800.7107251	785.0588965	746.4088269	708.9417084	703.0783792	1.945278784	1.867899538	1.679562938	1.511872818	1.487504039	0.282684437	0.454486251	0.526453077	0.497480625	0.427820349	15.00498291	40.40635249	73.56313112	82.2927048	94.78408094	987.7678	1329.8159	1189.9779	1204.1318	1204.1318	16.57	30.13	43.69	51.995	60.3	0.521065057	0.83148635	0.192481023	0.474946399	0.073684153	93.04349983	94.12023854	91.65297453	93.55973916	95.08950091
1	356	ãôÏØ	341324	ÏØ	ËÞÖÝÊÐ	µØ¼¶ÊÐ	°²»ÕÊ¡	117.910629	33.482982	2606.304095	2602.976354	2590.762535	2568.393484	2580.154207	5.938698699	5.919368556	5.854140021	5.740796124	5.807055969	3.221885647	6.137798181	4.253776792	5.125309224	5.409499966	322.9142822	939.3199291	545.8071169	743.2517052	931.769521	5111.8532	5166.2124	5335.441	5635.7094	5635.7094	11.36	14.875	18.39	29.275	40.16	0.485528967	0.774779855	0.983477345	0.935142058	0.682350589	38.33404165	45.72806615	61.53933736	67.76786279	77.6411167
1	357	µ¦³ÇÏØ	411625	ÏØ	ÖÜ¿ÚÊÐ	µØ¼¶ÊÐ	ºÓÄÏÊ¡	115.177189	33.644743	2139.668963	2128.18148	2094.222769	2086.227942	2061.150962	4.720945464	4.648501508	4.50532844	4.445017607	4.305835663	1.64784032	4.38198603	2.545688995	3.345428751	3.112945392	161.6001894	867.2356195	399.8642449	612.1921519	722.3845184	3873.829	3678.1397	4110.3659	4438.5229	4438.5229	18.1306594	22.0755707	32.4266144	33.9104853	35.82173	0.471867666	0.752979918	1.17307318	1.43373887	-0.008933157	47.533314	60.3306473	71.2740881	75.6422154	80.933268
1	358	Ë³ºÓ»Ø×åÇø	410203	ÊÐÏ½Çø	¿ª·âÊÐ	µØ¼¶ÊÐ	ºÓÄÏÊ¡	114.361231	34.795861	104.582444	102.3311749	96.11555865	95.03627859	94.72834358	0.15662778	0.148798542	0.152693328	0.150644634	0.147345571	0.040830717	0.0865698	0.065550329	0.06840948	0.045053816	6.57680103	23.4299668	19.90095041	22.28560578	21.68131996	671.9537	694.9388	689.5096	710.1318	710.1318	84.5661275	85.9454378	93.8558856	96.0713327	97.7433908	0.774647166	1.236138437	0.885488559	0.492327911	0.805097634	84.4342059	85.9355397	98.3357143	97.4056333	98.3357143
1	359	ÉÏµ³Çø	140404	ÊÐÏ½Çø	³¤ÖÎÊÐ	µØ¼¶ÊÐ	É½Î÷Ê¡	113.11121	36.187185	863.9393805	848.8121979	791.2585541	788.330503	785.3594769	1.912752998	1.834520872	1.579799314	1.563083785	1.55078331	13.07897359	21.42295135	21.91793296	22.88222587	27.19029631	24.73172528	66.17852264	88.03125343	96.46726362	142.0005682	1252.6295	1462.5729	1337.5384	1501.8775	1501.8775	41.4905257	38.3655257	43.8802316	44.40124	46.0670713	0.85960036	1.371701972	2.358567739	0.246598058	0.625290886	70.3235964	92.1068492	96.26115	95.3195673	96.4952489
1	360	´ÅÏØ	130427	ÏØ	ºªµ¦ÊÐ	µØ¼¶ÊÐ	ºÓ±±Ê¡	114.373947	36.374012	1169.854717	1165.508788	1136.375346	1129.618109	1106.126858	3.727138937	3.721202143	3.438794551	3.383997145	3.366536624	71.68809089	128.312	134.516	144.882	142.395	19.53092076	62.97402403	87.96489277	97.40973957	116.5100784	2108.7736	2497.3085	2303.3828	2378.1248	2378.1248	14.89	26.2	37.51	45.505	53.5	0.849915731	1.356247785	1.127114273	0.102965874	-0.627772772	80.34589058	90.0948694	90.81991972	90.66888877	84.59187163
1	361	·ö¹µÏØ	411621	ÏØ	ÖÜ¿ÚÊÐ	µØ¼¶ÊÐ	ºÓÄÏÊ¡	114.394915	34.059862	1741.792539	1739.316774	1738.589988	1727.799941	1714.623752	3.949980613	3.932056548	4.000563528	3.953104386	3.888637987	1.059902429	2.568259157	1.785485486	2.128302863	1.713108725	87.04711305	436.0343966	236.9068934	319.6763423	327.4528178	2553.0133	2794.3017	3054.4047	3470.3663	3470.3663	35.6024524	36.5026481	39.7582965	41.9238809	40.2675911	0.26883864	0.428997601	1.185131492	1.352931809	0.191895086	44.4837602	49.5842944	65.3695508	74.8470569	78.3639381
1	362	³É°²ÏØ	130424	ÏØ	ºªµ¦ÊÐ	µØ¼¶ÊÐ	ºÓ±±Ê¡	114.670032	36.444407	751.5039522	749.3442941	727.5321363	721.5851071	710.7805077	1.745614244	1.722125828	1.56818	1.525678563	1.46460469	0.265842927	0.485830093	0.539413023	0.524102106	0.44864947	15.84427014	46.98690694	70.11167844	66.61799702	75.72361342	1096.5581	1327.7663	1257.3959	1344.146	1344.146	8.52	22.56	36.6	40.975	45.35	0.694921581	1.108916826	1.226632537	0.652095704	0.179345805	62.96361176	64.33154112	73.44394231	80.77032324	83.8591602
1	363	Âº³ÇÇø	140406	ÊÐÏ½Çø	³¤ÖÎÊÐ	µØ¼¶ÊÐ	É½Î÷Ê¡	113.228852	36.334104	1136.249342	1132.43678	1072.327929	1067.940762	1065.285258	3.012505191	2.982336001	2.613921427	2.583925737	2.558302306	38.24477377	61.80001492	60.34121137	64.30858031	73.0041948	22.40648533	57.33623601	86.09489373	96.35810779	146.9863429	1359.4082	1783.9282	1538.1741	1736.9315	1736.9315	54.3244778	55.0597719	54.1939711	57.7512833	59.2189039	0.967125863	1.543285131	0.600434864	0.123922726	0.607621777	90.1345936	96.622388	96.3405145	94.3502271	96.9353966
1	364	¶Å¼¯Çø	340602	ÊÐÏ½Çø	»´±±ÊÐ	µØ¼¶ÊÐ	°²»ÕÊ¡	116.828134	33.991451	391.9436529	387.8551146	374.4009689	362.8325034	347.5346897	0.894437039	0.868455894	0.817310172	0.781140888	0.733763395	6.125640574	11.67217112	7.619959979	9.927034513	10.07281365	23.60149463	75.02712177	41.47367215	65.71023981	84.65411504	756.2959	766.7421	809.1303	853.0016	853.0016	63.05	70.625	78.2	94.2	78.64	0.539101981	0.86026866	1.669543853	-0.04162487	0.373867725	83.04219097	85.04219097	88.04219097	91.04219097	93.04219097
1	365	ä¿±õÇø	410611	ÊÐÏ½Çø	º×±ÚÊÐ	µØ¼¶ÊÐ	ºÓÄÏÊ¡	114.298694	35.741296	559.2345468	545.1845563	531.1996807	517.3478162	499.2807116	1.789838752	1.73388802	1.751520777	1.664682914	1.588639347	17.76800991	35.29431381	33.10182595	34.52673202	33.19598095	12.02826572	44.62287506	45.59804491	50.94385073	60.34062479	644.657	873.7225	745.2592	843.0308	843.0308	50.6947095	60.3621472	68.0360901	78.0931686	81.9388843	0.529813786	0.845447082	0.312595371	1.155544911	0.378512435	84.5246715	93.3316558	93.3316558	95.8142356	95.5977793
1	366	ÄÁÒ°Çø	410711	ÊÐÏ½Çø	ÐÂÏçÊÐ	µØ¼¶ÊÐ	ºÓÄÏÊ¡	113.908772	35.315039	102.3025898	95.75066151	86.13105613	84.50912107	77.45799879	0.212800253	0.190684378	0.160190641	0.151466446	0.130656816	0.029493045	0.054669178	0.041102668	0.045134271	0.035888472	4.457766696	18.55631168	19.0743479	23.30584946	26.4925369	569.2511	584.4938	571.7233	589.4834	589.4834	91.4496123	88.33171	87.1031508	94.9102069	97.7157943	0.096936001	0.154685026	1.22388538	-0.188142631	1.328402701	98.0977102	98.2655166	98.2655166	98.2429013	99.1258254
1	367	ÖÐÕ¾Çø	410803	ÊÐÏ½Çø	½¹×÷ÊÐ	µØ¼¶ÊÐ	ºÓÄÏÊ¡	113.183155	35.236655	254.8302198	254.4970038	246.6952725	243.5839184	242.9336684	1.068583273	1.059630145	0.962974233	0.94009458	0.916301835	14.01332373	23.80507063	23.38320853	24.26572436	21.26151345	4.233171698	11.79958089	14.71755039	16.87194994	20.46301691	467.1239	520.6104	495.7182	534.4438	534.4438	68.7487997	72.7531287	75.0290888	78.0496265	78.4183593	0.775956281	1.238227449	1.891556794	0.54203591	0.234790712	82.851524	90.4756268	96.7749568	97.6894768	99.5645864
1	368	ºìÆìÇø	410702	ÊÐÏ½Çø	ÐÂÏçÊÐ	µØ¼¶ÊÐ	ºÓÄÏÊ¡	113.875235	35.303675	214.9669614	191.1778364	173.6213374	163.253013	147.3979374	0.430334793	0.359466259	0.329459579	0.295512411	0.251090625	0.078668742	0.133745125	0.118822017	0.123364931	0.09530755	6.949629405	32.20135049	33.06525213	43.02158383	46.44351581	696.2755	750.6714	727.0339	763.1611	763.1611	81.4356232	86.0510078	87.5995486	95.4066047	95.7766556	1.001633784	1.598350933	0.895781263	1.021008493	-0.422801467	81.510717	96.0895968	89.9809061	93.4056036	99.6824557
1	369	ÉçÆìÏØ	411327	ÏØ	ÄÏÑôÊÐ	µØ¼¶ÊÐ	ºÓÄÏÊ¡	112.948245	33.056109	1728.60571	1722.571624	1710.393886	1699.90596	1685.870046	4.365123825	4.32814244	4.226076777	4.157071871	4.098359824	9.121249479	25.38902654	20.13381354	21.98934524	25.78330565	98.891044	652.1075489	478.6304337	543.0525821	758.3262208	3328.3339	3972.5974	4043.5756	4413.8713	4413.8713	43.1173246	44.3627459	41.1692727	48.0806946	42.3768593	0.639551302	1.020560045	1.215923677	0.704706161	0.02766919	54.0639515	59.9520246	67.0534378	75.0497303	74.0885797
1	370	ÓÝ³ÇÏØ	411425	ÏØ	ÉÌÇðÊÐ	µØ¼¶ÊÐ	ºÓÄÏÊ¡	115.840511	34.402512	2177.880047	2168.025569	2221.464646	2176.422722	2161.678507	4.63206674	4.553336157	4.819339972	4.569841669	4.470876486	2.042583252	4.343566816	2.901255855	3.525465919	2.980382904	201.2768421	709.1775457	351.2681083	504.7433654	532.7852541	3987.7374	4159.5383	4393.1737	4908.2332	4908.2332	22.4729547	22.3142245	31.4253357	27.0393707	42.3473728	0.710438703	1.133678178	0.750266156	1.235184987	0.02179823	46.1091388	56.2219835	68.8260519	79.0187579	81.6872587
1	371	¹âÉ½ÏØ	411522	ÏØ	ÐÅÑôÊÐ	µØ¼¶ÊÐ	ºÓÄÏÊ¡	114.919033	32.011103	3287.085753	3278.211743	3316.985095	3315.000946	3309.067137	7.276954088	7.231690511	7.738333213	7.729350301	7.695556893	17.42852731	51.85374673	39.97852732	49.93863222	62.37509876	233.916836	1598.834987	1123.576934	1552.895583	2226.517293	5458.6089	5016.7628	5170.0093	5891.6676	5891.6676	26.8219063	31.1996424	40.7413202	39.8621993	42.072433	0.516463997	0.824144238	0.936863322	1.659082482	-0.090459748	63.6068287	68.5797782	70.6858097	71.570128	74.8718943
1	372	³¤¸ðÊÐ	411082	ÏØ¼¶ÊÐ	Ðí²ýÊÐ	µØ¼¶ÊÐ	ºÓÄÏÊ¡	113.819888	34.194136	878.2637819	866.9517174	853.35233	834.8179093	833.0905302	1.884544853	1.823736273	1.769140685	1.689767983	1.659765806	0.838317561	1.785190301	1.433655525	1.597132417	1.267754165	55.32522655	231.8548594	167.2195407	205.7244701	197.8527859	2069.5883	2313.5815	2337.9723	2560.6967	2560.6967	40.123839	42.2572276	44.6043115	56.5315713	55.876417	0.490901131	0.783352452	1.049582891	0.988559166	0.372292098	82.8035843	89.0542317	92.4555459	94.913879	95.954316
1	373	Îä°²ÊÐ	130481	ÏØ¼¶ÊÐ	ºªµ¦ÊÐ	µØ¼¶ÊÐ	ºÓ±±Ê¡	114.203697	36.696506	3325.599075	3290.107241	3113.777111	3102.642769	3053.740359	13.2711403	13.03490518	11.70723026	11.5900025	11.39221959	334	528.771	580.398	641.415	648.031	41.69830206	123.4526735	236.1994147	274.8082074	355.3362066	3524.6884	4498.7509	3931.1313	4257.6346	4257.6346	20.57	28.18	35.79	45.83	55.87	1.382830055	2.206642531	0.875252825	0.244580088	0.049330924	93.38547463	96.85008203	97.05545381	96.38841977	94.80830654
1	374	ÐÞÎäÏØ	410821	ÏØ	½¹×÷ÊÐ	µØ¼¶ÊÐ	ºÓÄÏÊ¡	113.447755	35.223514	1373.627324	1371.095551	1309.722686	1302.324848	1295.595143	5.627147823	5.586864151	5.269660322	5.220008108	5.138435682	76.17833832	133.169	129.332	135.238	116.243	15.3845717	51.54599883	68.31287434	78.80247408	94.86071098	1809.3883	2132.574	2000.6837	2222.6744	2222.6744	51.6754247	50.870827	53.3439453	52.2077446	53.5450651	1.491817813	2.380559073	0.569124678	0.557929328	0.149309394	65.1334692	85.0303262	86.3397443	93.506987	91.278634
1	375	»´ÑôÇø	411603	ÊÐÏ½Çø	ÖÜ¿ÚÊÐ	µØ¼¶ÊÐ	ºÓÄÏÊ¡	114.886154	33.731561	1657.631762	1640.489254	1750.675601	1746.811064	1724.637205	3.124909006	3.047736643	3.54950461	3.495985123	3.351876512	1.183371141	3.197795959	2.076838789	2.685443994	2.433930683	204.5188295	864.0467456	389.6342533	565.2364175	653.8606981	4169.9544	4029.9774	4423.6104	4726.5908	4726.5908	27.766171	29.6131798	38.7436146	32.8375743	33.2335605	0.50334378	0.803207733	0.616448496	1.416407574	-0.027882222	48.8045368	59.1499081	59.1956489	69.1127605	78.7635848
1	376	ÁºÔ°Çø	411402	ÊÐÏ½Çø	ÉÌÇðÊÐ	µØ¼¶ÊÐ	ºÓÄÏÊ¡	115.644875	34.443411	902.7325146	879.0193586	935.7119359	894.5806024	870.5437884	1.801599165	1.708355625	1.978236161	1.778859927	1.675785657	0.767776668	1.576291151	1.147142119	1.311970825	1.081330395	96.91327807	314.2610495	157.0178008	227.5856735	238.7016583	2276.3998	2407.9743	2450.0225	2739.5661	2739.5661	44.5828572	47.9599564	54.6131312	55.4660097	56.2132024	0.478292963	0.763233046	1.331414719	0.585224045	-0.031799674	82.0794053	85.6338401	94.6165658	91.8223157	95.4083706
1	377	Ñô³ÇÏØ	140522	ÏØ	½ú³ÇÊÐ	µØ¼¶ÊÐ	É½Î÷Ê¡	112.414738	35.486029	4697.963646	4693.618301	4589.505345	4588.276944	4586.492415	18.98899793	18.94595595	18.09925836	18.09370142	18.08297452	267	453.802	442.705	399.627	419.713	34.84846574	124.5071999	173.1563018	141.0420574	236.4954406	3795.2482	5174.1327	4647.1342	5111.0844	5111.0844	36.5138085	44.2061162	44.6784509	42.5731877	49.9389398	0.758088195	1.209714561	1.274869761	0.345711983	0.415757315	90.9625362	95.5775927	95.7053696	94.1408163	95.7146711
1	378	ÌÀÒõÏØ	410523	ÏØ	°²ÑôÊÐ	µØ¼¶ÊÐ	ºÓÄÏÊ¡	114.357763	35.924515	959.677722	955.2187709	957.966606	920.5660155	928.1831208	2.162374315	2.125971926	2.133877694	1.958238796	1.962895403	0.76087049	1.519313685	1.53204204	1.539648292	1.463558792	25.78554624	85.62523251	90.99101446	98.9597493	106.14131	1535.9745	1914.3005	1677.9118	1892.3922	1892.3922	39.6787378	43.4336785	46.4505375	51.0423742	51.5010898	0.727691581	1.161209353	1.351057092	0.673536738	-0.122407922	66.2710777	75.1058079	82.6208355	85.6651831	81.7404523
1	379	È·É½ÏØ	411725	ÏØ	×¤ÂíµêÊÐ	µØ¼¶ÊÐ	ºÓÄÏÊ¡	114.02643	32.802065	3074.196317	3069.066614	3079.985495	3064.829575	3027.864054	10.04367904	9.995652099	10.17032995	10.03452262	9.688130742	43.80911322	140.833	101.843	114.659	137.178	120.3959228	1050.455465	640.1099491	790.8702493	1180.906311	4394.7891	4257.5095	4569.072	4915.4507	4915.4507	23.8190654	23.6495739	23.2649585	38.8347591	40.4744891	0.535311552	0.854220107	1.17698478	1.200889582	0.027897935	65.8079325	67.5671971	72.5322032	77.0497819	75.9055788
1	380	ÖÐÔ­Çø	410102	ÊÐÏ½Çø	Ö£ÖÝÊÐ	µØ¼¶ÊÐ	ºÓÄÏÊ¡	113.613331	34.748272	257.2253019	211.9644711	149.6786544	136.7125968	117.5158571	0.503522272	0.371958212	0.217436458	0.185973922	0.137177477	0.208586827	0.389883767	0.225672904	0.205935062	0.110952048	12.75333486	66.09386961	70.41410104	74.86065663	79.67263296	1471.7693	1509.29	1497.4252	1510.7386	1510.7386	85.8435054	87.2075927	92.9650772	96.3533556	99.2312822	0.828274662	1.321714184	0.533931098	1.682108341	-0.053100045	93.0821378	97.3363221	92.8074541	96.0940137	100
1	381	ÄÏÕÙÏØ	411321	ÏØ	ÄÏÑôÊÐ	µØ¼¶ÊÐ	ºÓÄÏÊ¡	112.429133	33.489877	6745.735644	6726.97796	6751.062391	6742.338817	6637.576541	28.73983161	28.88512532	29.65493729	29.56586872	27.48525277	489	1247.26	1043.08	1111.91	1353.61	74.59864896	753.2495046	526.4816794	600.833505	791.6226579	7764.5675	9167.128	9267.2149	9667.5708	9667.5708	41.7608277	42.4715986	41.8667599	39.8859906	42.2078005	0.575723754	0.918707629	0.584558327	0.532883003	0.151834957	80.2216137	81.4255645	84.3970231	82.4524294	84.5837946
1	382	Ïî³ÇÊÐ	411681	ÏØ¼¶ÊÐ	ÖÜ¿ÚÊÐ	µØ¼¶ÊÐ	ºÓÄÏÊ¡	114.875333	33.465838	1475.176591	1466.5186	1481.938121	1476.181954	1446.579855	3.203540128	3.163520669	3.247020489	3.213666122	3.069604518	1.114658641	3.106591416	2.077369997	2.54924005	2.48535607	138.7724624	718.3305776	388.8494542	527.4292169	683.1353756	3171.5661	3073.0245	3296.1097	3570.5791	3570.5791	40.9904661	48.7539694	51.7674085	43.5088589	50.7249817	0.369542897	0.589695799	0.660988461	0.915194449	0.096347073	78.1296489	78.9020801	81.6123823	83.6263465	87.2221462
1	383	ÇßÔ´ÏØ	140431	ÏØ	³¤ÖÎÊÐ	µØ¼¶ÊÐ	É½Î÷Ê¡	112.337446	36.5002	6766.952628	6764.117133	6819.117017	6807.765461	6807.128656	35.02824042	35.00024737	35.96654276	35.83369098	35.85327065	287	358.229	411.653	369.131	462.442	34.72705209	59.66035922	127.8141155	93.31291108	283.7225226	4879.7359	7446.7995	6432.854	7119.8179	7119.8179	45.1006959	39.2673625	45.1006959	46.3506959	48.7101184	3.143536409	5.016278835	2.18460534	0.241812852	0.485214615	85.6514107	95.2188992	97.2600356	97.1362222	97.9541938
1	384	ÎÄ·åÇø	410502	ÊÐÏ½Çø	°²ÑôÊÐ	µØ¼¶ÊÐ	ºÓÄÏÊ¡	114.357081	36.090465	243.5606191	223.9958333	216.000026	187.6204419	183.4465927	0.51430975	0.457069664	0.423743062	0.337563903	0.319321079	0.106798171	0.185622432	0.182022009	0.156031324	0.10708938	9.235705789	32.93976223	39.08421485	45.86346363	53.32635728	955.8078	1016.8417	976.7652	1007.7147	1007.7147	79.6038832	80.4422623	83.4591212	84.1473966	91.7629324	-0.067266385	-0.107339919	3.935120267	0.580269673	0.388945041	83.5318019	79.4061416	99.3055556	82.8647307	99.3055556
1	385	´¨»ãÇø	411602	ÊÐÏ½Çø	ÖÜ¿ÚÊÐ	µØ¼¶ÊÐ	ºÓÄÏÊ¡	114.642025	33.625655	412.0336412	400.7844598	424.7633227	397.1025866	365.5318633	0.810043099	0.77169113	0.891836231	0.802806254	0.703494301	0.281237241	0.767298078	0.512620639	0.601463511	0.483768838	49.08657778	224.7094636	108.4642952	160.2807323	200.1529359	1612.6945	1597.0016	1667.4644	1729.7594	1729.7594	63.555913	64.4561087	67.7117571	69.8773415	71.1479445	0.32667277	0.521286058	0.81068873	0.250480945	0.478741788	80.0554729	75.9455382	82.3354052	93.6910125	98.5184741
1	386	¶þÆßÇø	410103	ÊÐÏ½Çø	Ö£ÖÝÊÐ	µØ¼¶ÊÐ	ºÓÄÏÊ¡	113.639311	34.723361	211.0311259	191.0929481	140.5477401	136.2868339	129.8689066	0.441484551	0.356185914	0.193896469	0.180568798	0.156570116	0.798934048	1.790560776	1.183494391	1.128650965	0.768951534	9.68394695	49.14897364	54.35576895	56.74146394	57.05655728	1626.6072	1677.0019	1648.6443	1678.8225	1678.8225	67.7082983	71.2755498	80.2122014	82.4276485	90.0431844	0.857775971	1.368790716	0.88112161	0.61216726	-0.044350894	92.9678991	85.4665091	93.970361	98.1027037	99.9868456
1	387	¶«¸ÛÇø	371102	ÊÐÏ½Çø	ÈÕÕÕÊÐ	µØ¼¶ÊÐ	É½¶«Ê¡	119.462249	35.42547	2040.729074	2000.071752	1844.992424	1826.688197	1821.034108	5.155238112	4.970428874	4.342387823	4.247081444	4.287747998	72.15238833	101.964	69.12447144	58.3120516	99.46423909	424.3587199	765.919556	561.7557033	443.0371968	1025.714688	5169.1822	5424.8011	5176.9008	5295.7974	5295.7974	84.6460087	65.2770953	72.5815513	77.9882273	80.4520619	1.092312994	1.743051723	1.239616521	0.47137876	-0.100747152	56.4646379	57.5000488	71.8378045	75.0066345	93.6306896
1	388	¶«°¢ÏØ	371524	ÏØ	ÁÄ³ÇÊÐ	µØ¼¶ÊÐ	É½¶«Ê¡	116.24758	36.334917	1188.968732	1179.203687	1163.587885	1159.74988	1151.512171	2.654715424	2.589724624	2.506859337	2.473316396	2.440646992	0.664637992	1.061444584	1.045228033	1.041720208	0.903604735	78.32559453	174.3169506	179.1291315	172.2786072	197.4598999	1647.873	2329.5317	1904.2174	2250.0039	2250.0039	47.8090825	50.1900349	51.9216366	52.0352729	55.2947092	1.270182631	2.026886099	1.281396949	0.851206509	-0.288445741	57.0601516	82.9722017	89.2726678	89.5343893	86.3772252
1	389	ÈÎ³ÇÇø	370811	ÊÐÏ½Çø	¼ÃÄþÊÐ	µØ¼¶ÊÐ	É½¶«Ê¡	116.59505	35.406596	1321.546726	1283.390765	1261.817022	1238.677382	1236.300887	2.809177109	2.683035093	2.374548046	2.266495158	2.270643136	0.931831867	1.469323428	0.98873528	1.024100665	0.903921166	126.5797851	300.8238393	242.6653781	268.0333341	307.6808488	2839.1526	3036.7754	2943.7548	3285.413	3285.413	68.2281492	68.7757398	64.4640346	77.7599383	79.403487	0.910027924	1.452171447	1.472471747	0.780386215	0.101232698	58.3957185	67.1437087	84.3150669	93.3509221	94.9904087
1	390	Û°³ÇÏØ	371322	ÏØ	ÁÙÒÊÊÐ	µØ¼¶ÊÐ	É½¶«Ê¡	118.367263	34.613557	1790.193591	1786.386168	1730.124133	1728.100834	1722.532101	4.49235048	4.469961104	4.340956205	4.324958031	4.303652997	5.73146902	9.682588965	6.096360993	6.877553149	9.883284854	222.869012	547.3095579	271.5155653	346.4939387	651.6829808	3860.4436	4066.1913	4083.306	4169.2777	4169.2777	29.2782147	32.2552818	33.530792	31.9491593	36.852487	0.812471593	1.296496533	0.721782122	0.494053581	0.123971155	71.9404141	83.8264638	87.8208455	89.1552705	88.8234561
1	391	¸ßÌÆÏØ	371526	ÏØ	ÁÄ³ÇÊÐ	µØ¼¶ÊÐ	É½¶«Ê¡	116.230158	36.846755	1456.09327	1427.762447	1401.977077	1391.440822	1387.82113	3.335772493	3.201517732	3.027667087	2.970318186	2.95477279	0.749237356	1.113397933	1.122455285	1.057265834	0.975432878	60.97033528	129.2106855	181.1735429	159.4476637	191.6063584	1821.6858	2605.1593	2145.734	2373.6494	2373.6494	38.3555457	48.2287341	41.6385981	52.5669694	53.0346468	1.199661835	1.914352974	1.256417704	0.65270765	-0.59631633	64.3864738	86.6843841	88.7791541	90.0386751	83.3311293
1	392	ÕÂÇðÇø	370114	ÊÐÏ½Çø	¼ÃÄÏÊÐ	µØ¼¶ÊÐ	É½¶«Ê¡	117.526228	36.681259	3167.206182	3144.197276	2849.543549	2833.016236	2824.16362	8.945735499	8.66027533	6.357333022	6.18943639	6.120723058	133	193.897	162.749	143.132	185.198	192.6395011	402.087965	466.2212696	358.8168276	624.7314044	3223.5283	4460.2094	3666.5659	4078.9585	4078.9585	51.6742177	55.7146218	59.1608488	59.9413551	61.842619	0.652972531	1.041976889	1.223166133	0.668841851	0.122784562	79.2293148	85.2992477	89.0672437	90.5079354	91.80594
1	393	À¼É½Çø	371302	ÊÐÏ½Çø	ÁÙÒÊÊÐ	µØ¼¶ÊÐ	É½¶«Ê¡	118.347731	35.051734	1372.743197	1354.764842	1062.928621	1043.377237	1037.423376	3.260292255	3.15207633	2.051249473	1.983471722	1.958879237	24.93991249	35.08408144	21.35671804	21.12093526	31.96229749	292.9976743	523.2872536	392.5750128	403.3655466	707.4544311	3568.7488	3779.6848	3611.0129	3815.2538	3815.2538	66.2077184	67.9452776	69.9937591	77.822794	80.8547118	1.086215719	1.733322033	1.17710832	0.549624581	0.379381524	93.8309137	98.7938749	95.5024435	97.5147766	99.1305
1	394	áÀÉ½Çø	370212	ÊÐÏ½Çø	ÇàµºÊÐ	µØ¼¶ÊÐ	É½¶«Ê¡	120.468956	36.107538	874.9265688	854.6854332	831.5464235	830.3659835	834.8183646	3.329004731	3.089306169	2.74950151	2.733875375	2.772043785	156	191.664	152.304	104.19	256.09	102.0995916	156.5434065	127.8854573	73.15691262	256.9648027	2277.5412	2363.2705	2291.8406	2302.5547	2302.5547	19.611551	31.6755045	47.7623774	64.123402	86.0867488	0.006923732	0.011048503	1.225696305	1.954311734	-0.43184188	76.6648815	88.6502677	92.5678111	98.5198397	99.3298888
1	395	ÎÞé¦ÏØ	371623	ÏØ	±õÖÝÊÐ	µØ¼¶ÊÐ	É½¶«Ê¡	117.625696	37.77026	2515.402007	2469.895846	2537.855585	2514.296662	2896.109567	7.874458718	6.699695294	6.616120507	6.457155802	12.29815786	2.438952477	3.095617607	1.432463111	1.379128293	1.389901077	158.2485798	242.19012	245.9276924	233.4187992	246.4528498	12931.5905	13955.1043	13613.1033	13911.3732	13911.3732	50.0538521	49.7367274	53.8781416	58.3920304	60.071012	1.204811438	1.922570421	1.232596042	0.497530065	0.279220702	86.3293317	80.884241	83.7744338	85.7322325	86.5205378
1	396	Û©³ÇÏØ	371725	ÏØ	ºÊÔóÊÐ	µØ¼¶ÊÐ	É½¶«Ê¡	115.943613	35.599758	2402.512559	2390.937164	2332.215069	2328.038367	2312.986856	5.290767453	5.21608175	4.871542223	4.806152873	4.73564576	1.574796328	2.515712984	2.073495683	2.178946996	1.681576422	178.3782947	388.7167557	355.2929665	379.6630893	392.1461296	4452.3412	5404.1483	4737.8337	5800.601	5800.601	37.6528699	39.1651894	45.2903757	47.9339796	47.851995	0.91195808	1.455251481	1.494513066	1.163149852	0.355887448	41.6258011	63.378464	79.6160068	88.3745178	89.2232345
1	397	¶«Ã÷ÏØ	371728	ÏØ	ºÊÔóÊÐ	µØ¼¶ÊÐ	É½¶«Ê¡	115.089905	35.289368	1992.881621	1987.725953	1927.265121	1913.097284	1888.658395	4.711596627	4.642787576	4.379639204	4.308679666	4.190942019	1.049138337	1.980897821	1.640051556	1.751058901	1.373446492	86.45039049	261.9345932	235.0046	263.4094165	261.2626016	3653.8699	4403.5491	4117.4512	4761.6991	4761.6991	50.6452117	53.6686859	54.5575747	54.4283758	56.1730245	1.10997251	1.771231787	1.558148504	1.189557192	0.576763983	51.9939184	70.8667364	83.8332952	90.7940928	92.1805505
1	398	²ýÀÖÏØ	370725	ÏØ	Î«·»ÊÐ	µØ¼¶ÊÐ	É½¶«Ê¡	118.829996	36.706938	1773.747748	1758.492468	1678.927533	1673.059605	1669.454502	4.294164831	4.192187295	3.683641979	3.656185763	3.629538055	22.26596025	25.81546221	18.75977199	16.0221398	25.00680792	260.5459368	356.6602725	325.5894117	233.8082185	549.9120866	2571.4389	3154.7156	2787.993	2830.7617	2830.7617	52.1028285	52.3005687	53.550916	54.9522909	57.5329865	1.146200279	1.829042026	1.262041197	0.652728975	0.156631875	75.2777733	79.7962606	84.3598489	86.937295	85.4846522
1	399	¿ÑÀûÇø	370505	ÊÐÏ½Çø	¶«ÓªÊÐ	µØ¼¶ÊÐ	É½¶«Ê¡	118.575234	37.573412	3167.147493	3109.86391	2954.763231	2917.59584	3048.742924	15.39513371	12.56449337	11.43521963	11.17613197	12.61489544	3.974850773	3.639084531	1.725143171	1.592139224	2.492591927	157.311643	205.827322	222.558347	180.4106547	401.9252947	10994.2039	11679.9764	11241.1204	11516.5369	11516.5369	50.4982139	49.632413	56.0691946	59.6265069	63.0744088	0.018731046	0.029889951	2.435983553	0.164699933	-0.227534995	48.5113012	89.2789438	93.7945314	95.0578883	88.4745931
1	400	Ý·ÏØ	371522	ÏØ	ÁÄ³ÇÊÐ	µØ¼¶ÊÐ	É½¶«Ê¡	115.671191	36.233598	2033.910967	2014.533633	1947.550474	1934.161515	1933.12089	4.471197166	4.371064667	4.02015916	3.951700621	3.931524087	1.144576924	1.85467123	1.638948397	1.609212146	1.409893894	99.19378944	220.3632659	262.4464879	257.3805163	276.8291605	3365.4692	4234.359	3799.1431	4250.8514	4250.8514	30.6816714	29.4554098	30.0315166	34.06513	39.4222729	0.885759496	1.413445252	1.192568449	0.63322539	-0.258516442	51.6105736	70.6043779	78.4853861	83.3666365	68.715408
1	401	Î«³ÇÇø	370702	ÊÐÏ½Çø	Î«·»ÊÐ	µØ¼¶ÊÐ	É½¶«Ê¡	119.024836	36.7281	419.9901006	403.7525249	327.6180569	326.1499679	318.8576636	0.906516305	0.838039582	0.577902561	0.56994813	0.543460355	1.523849239	1.667629614	1.029203344	0.865865775	1.277873778	82.00706812	103.8254729	116.0712944	87.47109623	178.4429462	1548.4917	1629.7296	1559.4508	1601.5049	1601.5049	78.1967235	74.0375294	75.6890508	77.195227	81.1726074	0.695829542	1.110365699	1.262579417	0.693578367	0.180893379	89.3376678	98.9780082	93.7636673	96.3338266	98.2140404
1	402	Óí³ÇÊÐ	371482	ÏØ¼¶ÊÐ	µÂÖÝÊÐ	µØ¼¶ÊÐ	É½¶«Ê¡	116.638327	36.933812	1532.698464	1516.494099	1544.650258	1526.533455	1520.519367	3.536335138	3.443175745	3.550689836	3.444301118	3.436069039	0.769015345	1.174163788	1.197869297	1.072141358	1.048513985	69.78059007	154.8198035	181.158167	144.8730098	184.9687165	2034.6093	2771.921	2359.2563	2523.1522	2523.1522	45.3159921	46.9630509	46.6236844	48.9386336	49.8188577	0.875751906	1.397475702	0.980190662	0.571494753	0.032288142	74.7492949	82.6233928	84.0812032	86.5761642	81.4822294
1	403	Îä³ÇÏØ	371428	ÏØ	µÂÖÝÊÐ	µØ¼¶ÊÐ	É½¶«Ê¡	116.069302	37.213311	1207.1925	1191.352023	1183.898159	1156.210252	1152.790927	2.973532253	2.889122867	2.853625507	2.733050031	2.7100375	0.475732429	0.767809019	0.821362809	0.7640606	0.633170734	27.53785658	71.6026239	95.23775822	87.96128791	103.4660407	1471.5131	2045.9806	1786.3208	1960.3023	1960.3023	50.3530881	47.6503854	52.0855899	54.7843078	54.4279248	1.231778344	1.965602695	0.818945704	0.471573406	0.02462371	89.7394994	85.47616	86.8799824	87.8768015	90.0743866
1	404	×Í´¨Çø	370302	ÊÐÏ½Çø	×Í²©ÊÐ	µØ¼¶ÊÐ	É½¶«Ê¡	117.966723	36.643452	1892.292372	1874.415941	1782.407157	1770.866366	1765.431428	6.437423466	6.29511771	5.862899773	5.805919649	5.702075761	201	248.588	229.129	197.673	271.518	164.2666875	256.9926632	281.0818293	211.7255699	420.7576577	3038.5884	3707.3508	3300.3783	3426.0889	3426.0889	76.7475306	75.4628543	75.3945125	75.4816874	74.6686563	0.877596606	1.400419372	1.681978813	0.422565073	0.133746294	93.8156703	98.0811124	98.6021148	98.7728738	98.0943215
1	405	À³ÖÝÊÐ	370683	ÏØ¼¶ÊÐ	ÑÌÌ¨ÊÐ	µØ¼¶ÊÐ	É½¶«Ê¡	119.942327	37.177017	3025.722388	2975.169891	2800.200377	2784.189205	2906.773061	8.670245485	8.325252649	7.196587317	7.084388374	8.492891806	87.17893789	89.77010572	75.58240964	57.02814063	110.817	498.8381251	574.3344654	608.3233347	388.3093846	907.4161468	8692.0757	8972.1154	8500.8115	8616.0264	8616.0264	45.0436316	47.5429634	49.8685448	49.8658088	48.5246774	0.62954506	1.004592646	0.964263376	0.600002833	-0.075772458	82.7767558	86.5978456	89.3694484	90.5005941	87.1302456
1	406	À³ÑôÊÐ	370682	ÏØ¼¶ÊÐ	ÑÌÌ¨ÊÐ	µØ¼¶ÊÐ	É½¶«Ê¡	120.711673	36.978941	2906.94188	2905.521104	2836.159371	2834.432748	2814.486516	7.833346216	7.796982728	7.527451834	7.50072607	7.324760669	60.47942516	66.0928342	50.20012447	33.73904939	74.53020809	555.0028462	677.9390467	572.3807212	260.0386353	1127.077861	6271.1314	6821.9849	6537.6043	6323.7873	6323.7873	47.5041239	47.6445733	48.9376768	47.935271	46.3451416	0.904062696	1.442652471	0.902087384	0.11292835	0.341234217	79.1812145	85.075774	89.2234785	86.2470158	87.2589685
1	407	Äþ½òÏØ	371422	ÏØ	µÂÖÝÊÐ	µØ¼¶ÊÐ	É½¶«Ê¡	116.800306	37.65219	1234.109575	1227.506905	1318.956664	1305.854428	1295.51448	3.075076356	3.042222922	3.251802877	3.191391103	3.115616153	0.624601579	1.047806712	0.780990813	0.711010929	0.694661809	34.49203709	88.30820781	73.66803199	59.23976518	80.38183778	1640.161	2322.3103	2080.631	2197.5762	2197.5762	52.2590856	54.1914528	51.7862724	60.5710514	55.6900916	0.980997167	1.565420179	0.680169818	0.411902414	0.263981783	67.1950617	82.3613944	86.4003625	87.2947973	90.3417843
1	408	»¸Ì¨ÏØ	370321	ÏØ	×Í²©ÊÐ	µØ¼¶ÊÐ	É½¶«Ê¡	118.097923	36.959804	739.7439407	731.3040016	691.76753	683.2544926	676.7994043	1.625092284	1.476632834	1.267213984	1.213615712	1.181004095	0.814966856	0.809649055	0.638680313	0.55571763	0.611614384	88.22195356	118.7991212	127.8144234	100.1353977	187.9662183	1923.6612	1989.5151	1832.8592	1949.4677	1949.4677	70.6133152	74.6949478	72.3276009	70.3276009	70.9593261	1.098911653	1.753581492	1.257947373	0.437014084	0.126574896	89.4698079	93.3068977	95.5541649	96.0263459	97.651674
1	409	ÊÐÄÏÇø	370202	ÊÐÏ½Çø	ÇàµºÊÐ	µØ¼¶ÊÐ	É½¶«Ê¡	120.385649	36.080305	11.19424535	11.02164334	11.18214035	11.36684735	11.17003535	0.010984929	0.00963049	0.008230363	0.008400338	0.007973848	0.205413513	0.258540532	0.179548344	0.140557169	0.284469686	19.05750361	23.11864272	19.23757677	14.88895651	28.96350389	564.7272	564.7566	564.6274	564.8004	564.8004	90.6459382	92.2741978	97.1753836	98.9434317	100	3.3042063	5.272666823	0.813492408	-0.425124234	0.522965327	91.3921048	89.0452745	89.2827582	94.0263999	99.9600166
1	410	ÙðÖÝÇø	370812	ÊÐÏ½Çø	¼ÃÄþÊÐ	µØ¼¶ÊÐ	É½¶«Ê¡	116.783834	35.553144	946.3808333	942.627221	914.9536781	882.1898158	882.7602988	2.06911154	2.048570537	1.908644694	1.765650084	1.765608188	0.867935181	1.425946493	1.090602399	1.088925054	0.942422631	98.50174262	226.3366604	176.8566048	192.8506174	236.4965685	1701.3428	1878.4747	1699.5421	2094.5433	2094.5433	79.6501015	79.1582982	76.6342285	78.7270246	78.8346509	0.729366487	1.163882073	1.179806225	0.603873335	0.098093956	84.2579471	88.9689477	91.2855675	92.4417849	95.0784986
1	411	Ñ¦³ÇÇø	370403	ÊÐÏ½Çø	Ôæ×¯ÊÐ	µØ¼¶ÊÐ	É½¶«Ê¡	117.263164	34.795063	767.6434497	753.9792173	691.0428545	681.9525123	680.6597973	1.882847358	1.812811437	1.527499668	1.490360537	1.480504221	18.11605215	29.74060932	18.65081639	21.33298848	28.44036178	86.53677969	210.3434036	134.0306444	164.9123285	242.5743661	2289.5739	2430.9403	2374.3959	2552.9217	2552.9217	52.8784	52.8642494	57.5956291	63.0764009	69.6484105	0.733376924	1.170281703	1.191039528	1.032985668	-0.134330009	63.0928341	78.0333778	75.5256586	77.1992944	94.0743366
1	412	±õ³ÇÇø	371602	ÊÐÏ½Çø	±õÖÝÊÐ	µØ¼¶ÊÐ	É½¶«Ê¡	118.019326	37.430724	1568.125578	1527.765374	1517.111804	1467.237249	1456.256897	3.73297072	3.56161861	3.270584464	3.045787596	3.020397108	1.334279847	1.391750566	1.068772614	0.948188694	1.082165194	139.7301867	178.3662657	185.6024215	166.916344	283.717029	3643.8055	4061.0482	3786.1316	4059.9014	4059.9014	66.9247821	67.7289488	68.3498678	72.7239153	75.7291346	1.089211301	1.738102215	1.484019268	1.028764667	0.247961813	67.3978367	71.5615484	89.3858698	96.8719538	96.6547125
1	413	¶«Æ½ÏØ	370923	ÏØ	Ì©°²ÊÐ	µØ¼¶ÊÐ	É½¶«Ê¡	116.470304	35.937102	2056.891966	2043.728988	1985.500642	1968.670812	1965.006894	6.142706612	6.082541026	6.174950938	6.058715589	6.033486679	31.18688575	50.19265654	45.03767138	45.79978956	49.87660246	128.9408069	298.8311731	270.0859727	274.3527517	308.8078736	5431.861	6470.1622	5898.4642	6589.0075	6589.0075	44.5155623	49.3114358	51.5800533	53.2428131	53.1475083	1.275470949	2.0353249	1.67333878	0.756543366	-0.412386097	70.8035505	79.6914125	86.0922622	88.3585173	76.4592102
1	414	á·ÔÀÇø	370911	ÊÐÏ½Çø	Ì©°²ÊÐ	µØ¼¶ÊÐ	É½¶«Ê¡	117.041582	36.18799	3180.171557	3142.547982	3015.260988	2989.9931	2973.550423	9.047451072	8.846926991	7.761018865	7.569050208	7.474001388	182	301.128	237.559	227.111	277.304	221.2228978	596.0351452	480.2056016	438.0508765	659.7962444	3984.6722	5284.4115	4656.5922	5342.4656	5342.4656	63.6989733	63.5839314	63.3203495	64.981119	66.0698912	0.665185341	1.061465406	1.342728548	0.795770771	-0.198492789	55.5422109	59.633043	71.9367447	75.6717177	86.760365
1	415	º£ÑôÊÐ	370687	ÏØ¼¶ÊÐ	ÑÌÌ¨ÊÐ	µØ¼¶ÊÐ	É½¶«Ê¡	121.158434	36.776378	3446.912526	3438.25737	3356.767309	3352.195065	3358.10038	11.82203713	11.71672834	10.74662392	10.73270934	10.80035248	217	243.64	191.436	124.258	281.097	601.5493015	766.6300298	610.5500305	262.8137023	1200.87692	6576.5856	7275.0603	6903.4535	6625.4691	6625.4691	47.4550459	47.8011415	46.4669036	47.9730799	43.983037	0.979244633	1.562623583	0.63108012	0.792438101	0.471957247	65.4475903	75.2676864	99.171309	77.4609053	80.0772378
1	416	²©É½Çø	370304	ÊÐÏ½Çø	×Í²©ÊÐ	µØ¼¶ÊÐ	É½¶«Ê¡	117.861677	36.494721	1604.621141	1604.24963	1552.792758	1548.497058	1547.74122	6.02116755	6.015257451	5.512653409	5.462708597	5.432521283	154	207.659	176.251	152.007	208.626	98.75444754	177.242428	175.0634237	131.1086298	268.5748698	2508.9876	2963.5837	2655.9388	2783.2126	2783.2126	84.5782302	81.2125198	80.1979986	81.8824664	79.9511985	1.692894226	2.70142552	1.091363922	0.678785195	0.210133991	87.7497442	94.8043209	91.0031369	91.3000991	96.2252547
1	417	»±ÒñÇø	370104	ÊÐÏ½Çø	¼ÃÄÏÊÐ	µØ¼¶ÊÐ	É½¶«Ê¡	116.901224	36.651441	212.9556061	198.2411092	132.2942993	120.8054028	123.857213	0.416343926	0.405107694	0.215752098	0.188945649	0.189385598	0.401021165	0.559224215	0.089440753	0.06095053	0.051928313	27.90302733	50.74247045	73.92268188	66.37188306	83.05417886	887.0011	952.1922	907.8121	946.3481	946.3481	74.5065967	76.6718144	81.8991637	88.6408776	100	0.534665826	0.853189693	1.294828139	0.77471074	-0.072498603	92.5040259	96.7485338	92.637217	98.1903411	99.6576808
1	418	¸ßÇàÏØ	370322	ÏØ	×Í²©ÊÐ	µØ¼¶ÊÐ	É½¶«Ê¡	117.826916	37.171063	1308.72657	1301.120922	1327.850987	1321.003525	1318.716499	3.039096224	2.979776153	3.005990971	2.930075073	2.914329057	1.005799732	1.180904297	1.148771096	1.026737875	1.180549427	106.2580567	147.0294895	136.8233297	106.4505725	198.7655122	1945.1069	2476.1592	2154.1048	2331.8976	2331.8976	40.4491642	37.6713864	40.0737888	42.7764915	42.4810781	1.273892754	2.032806505	1.450727659	0.592099747	-0.06944484	67.3367463	78.2190586	84.9637308	86.5181435	79.9735055
1	419	ãëÉÏÏØ	370830	ÏØ	¼ÃÄþÊÐ	µØ¼¶ÊÐ	É½¶«Ê¡	116.489043	35.732799	1328.223308	1322.858362	1299.883593	1274.53457	1280.367228	2.965390907	2.927721469	2.814185938	2.688312504	2.702658921	1.566247668	2.54922853	2.10281378	2.108730462	2.050471112	114.9913905	265.7235871	227.0497294	239.0226679	271.0387232	1914.822	2432.664	2114.1007	2612.0177	2612.0177	57.5843467	56.1034138	56.9696646	56.2453056	55.9283479	1.174755412	1.874608702	1.387183403	0.754711935	-0.116887844	65.6600729	76.3362514	80.8767951	83.1619747	82.5803591
1	420	Àî²×Çø	370213	ÊÐÏ½Çø	ÇàµºÊÐ	µØ¼¶ÊÐ	É½¶«Ê¡	120.432697	36.145463	93.73421888	79.39122484	66.67214587	65.73689286	65.06129883	0.244474419	0.154480851	0.077593603	0.074582566	0.071556328	8.869447331	8.643663436	5.679998769	4.308342897	9.055426592	48.11265585	64.71888233	58.15962911	43.6777568	93.55217042	1277.2192	1270.2311	1270.5312	1263.8059	1263.8059	60.3048037	61.3024758	66.1923412	82.7313989	100	0.823638278	1.314315701	1.689601546	0.920473243	-0.024786617	77.8880572	96.7232209	94.3245159	97.7282553	100
1	421	ºÓ¿ÚÇø	370503	ÊÐÏ½Çø	¶«ÓªÊÐ	µØ¼¶ÊÐ	É½¶«Ê¡	118.525543	37.886162	2126.416902	2523.428564	2228.220725	2196.969178	2766.626469	13.70850752	10.47691275	6.74258078	6.552381682	14.13527039	4.693033212	2.685131194	2.250845012	2.045861424	2.774228876	207.0496636	308.1457568	369.17373	322.7279266	303.0215361	14672.6557	15105.6727	14808.2802	14947.6038	14947.6038	59.0103862	66.3199949	92.5724729	80.1516755	78.6774243	0.602324117	0.961154995	1.36859112	1.108052686	-0.131618057	64.1884864	71.2576218	80.9874416	83.9960018	86.9836771
1	422	ÈÙ³ÉÊÐ	371082	ÏØ¼¶ÊÐ	Íþº£ÊÐ	µØ¼¶ÊÐ	É½¶«Ê¡	122.486658	37.16516	2544.112892	2518.350716	2405.382243	2402.087829	2421.800872	6.66183404	6.547863683	6.311373535	6.288793091	6.520880854	62.62384761	71.06307585	59.37510118	37.00659195	81.94370417	517.4332417	656.2414217	599.855239	271.6735646	948.2048935	7467.1212	7602.8243	7318.4229	7530.2278	7530.2278	49.3910282	70.5718887	63.1092021	64.6017394	62.7783666	0.7470345	1.192075695	0.752558799	0.659084137	-0.106286808	79.979122	88.7049423	90.5380986	91.8676391	85.6647583
1	423	ÃÉÒõÏØ	371328	ÏØ	ÁÙÒÊÊÐ	µØ¼¶ÊÐ	É½¶«Ê¡	117.945085	35.710032	2959.985994	2954.851241	2897.744278	2894.480707	2895.851776	8.153216105	8.182675033	7.717540167	7.686960155	7.704466927	238	340.947	249.091	233.614	336.735	308.7650734	618.3098194	406.1581334	345.0565712	727.1038774	3662.7935	4784.0475	4401.7535	4832.9122	4832.9122	34.4621466	36.348939	43.0041706	43.9292105	45.9921855	1.116102337	1.781013419	0.696946341	0.711667521	0.010555749	88.2047639	81.2988097	80.3373838	82.907481	79.2177433
1	424	ÒÊÄÏÏØ	371321	ÏØ	ÁÙÒÊÊÐ	µØ¼¶ÊÐ	É½¶«Ê¡	118.465213	35.549976	2996.510585	2985.817739	2848.235669	2841.033427	2837.25907	7.324570415	7.252714637	6.760059245	6.709086228	6.683269413	125	168.772	119.652	113.541	171.19	449.6515082	794.3017718	511.6169625	451.8410865	980.507191	4025.3295	4956.043	4495.6733	4869.0614	4869.0614	42.0208191	40.8120279	43.5997664	44.3612446	48.4847282	1.129910761	1.803048128	0.638536427	0.872531109	-0.016001098	95.9746019	79.8529621	79.2301919	83.7700062	79.580972
1	425	¿üÎÄÇø	370705	ÊÐÏ½Çø	Î«·»ÊÐ	µØ¼¶ÊÐ	É½¶«Ê¡	119.132486	36.707676	229.5939955	203.5335855	173.5508943	164.5419929	151.7314014	0.460919105	0.38320328	0.295783084	0.272551607	0.23994114	0.448007673	0.433929837	0.32200775	0.248296955	0.371751107	75.40700947	93.09393693	91.70783059	72.16168629	147.9955018	1865.6221	1896.8662	1868.5721	1880.9724	1880.9724	84.9275962	79.2290958	80.2299029	87.8610693	98.6174634	1.062940513	1.696180767	0.989621508	-0.140150046	0.34911923	55.5370939	65.1980302	91.7018937	99.6033566	99.2680514
1	426	Æ½ÒØÏØ	371326	ÏØ	ÁÙÒÊÊÐ	µØ¼¶ÊÐ	É½¶«Ê¡	117.640352	35.505943	3234.383507	3229.236803	3200.822028	3192.73821	3185.911602	10.26307817	10.22341131	9.30116438	9.2590218	9.207043072	280	443.861	301.02	302.33	406.472	317.3219563	740.7672807	442.0343881	427.0349623	784.5220642	4019.5751	4948.1285	4649.7209	5157.0761	5157.0761	37.9819201	37.8582342	38.6083092	42.2132126	47.4893419	1.019801359	1.627341728	0.494917561	0.841451344	-0.099671471	85.5537005	83.3396465	82.9908459	86.3822614	81.6377374
1	427	Áú¿ÚÊÐ	370681	ÏØ¼¶ÊÐ	ÑÌÌ¨ÊÐ	µØ¼¶ÊÐ	É½¶«Ê¡	120.477813	37.646108	1578.152393	1556.524771	1427.64647	1385.530518	1396.852789	4.455145239	4.307914889	3.605013901	3.37082942	3.402532829	47.63356722	52.10009357	44.75733272	32.29714031	65.06089726	161.1966324	210.8027915	233.7421576	145.1707898	420.4306788	5378.8864	5455.1911	5256.4482	5220.0119	5220.0119	68.3850396	72.8397247	71.2524231	72.4677009	71.6943423	0.961824459	1.534825449	1.021110799	0.549353551	0.037170512	87.074192	93.705294	95.9896181	96.5250008	96.7122579
1	428	ÊÐ±±Çø	370203	ÊÐÏ½Çø	ÇàµºÊÐ	µØ¼¶ÊÐ	É½¶«Ê¡	120.374731	36.087609	15.97445144	15.97445144	13.91533236	13.73062536	14.33900737	0.005847547	0.005338294	0.001480688	0.001223215	0.001430071	0.02904811	0.034023491	0.010909231	0.008645886	0.017538394	45.51372472	53.21024616	45.0901802	35.19865151	69.64591369	1138.761	1139.4144	1138.6369	1139.1174	1139.1174	98.7004035	97.2638555	99.4082845	99.5746759	100	1.602536275	2.557237377	1.459530969	-0.181089419	0.70978161	90.9914142	93.1964975	93.0942202	99.9596361	100
1	429	ëøÖÝÊÐ	370481	ÏØ¼¶ÊÐ	Ôæ×¯ÊÐ	µØ¼¶ÊÐ	É½¶«Ê¡	117.165824	35.114156	2259.235304	2224.25026	2076.909208	2074.024897	2068.712737	6.077203722	5.876459678	4.549394389	4.529473267	4.507475975	43.9510353	71.01172762	41.38502019	45.4290434	57.45977058	243.8287766	586.7407178	395.4201147	447.1097635	628.9211203	7209.4286	7531.6645	7381.6798	7874.4094	7874.4094	51.5653942	51.8185587	55.9701561	56.8595118	59.5331782	1.107970489	1.768037074	0.923865581	0.338847694	-0.246825124	82.0700832	90.7752155	90.9594586	92.8893388	89.6474338
1	430	ãôË®ÏØ	370831	ÏØ	¼ÃÄþÊÐ	µØ¼¶ÊÐ	É½¶«Ê¡	117.251195	35.664323	1848.484542	1840.962288	1797.962807	1793.848115	1788.629429	4.682589127	4.697593113	4.398438372	4.356693388	4.326438249	82.68896034	136.925	97.46339155	99.20922338	125.165	178.5926268	442.4564285	288.4221957	287.3587176	460.4893641	2342.4735	3018.5847	2806.4564	3230.7617	3230.7617	40.7105393	40.5410478	40.2184671	41.4934287	43.7661058	1.263684283	2.0165164	0.862002012	0.78948901	0.161555089	75.1724575	71.1981558	72.24214	75.9748108	72.137138
1	431	ÉÌºÓÏØ	370126	ÏØ	¼ÃÄÏÊÐ	µØ¼¶ÊÐ	É½¶«Ê¡	117.157207	37.30905	1742.988142	1732.68091	1830.552072	1820.056154	1813.567739	4.343434252	4.287469955	4.241130448	4.185873589	4.152681575	1.321714705	1.981164746	1.277286832	1.118816447	1.176534064	75.73799619	161.1515968	167.360192	125.9793845	191.4795747	1970.9509	2782.1695	2352.9113	2603.8446	2603.8446	24.928533	26.2503721	30.7127377	33.3337054	33.5868207	1.171713934	1.869755283	0.295701139	0.851292705	0.082806164	63.379796	66.4847668	67.291076	72.2422686	73.2819345
1	432	ÀÖÁêÊÐ	371481	ÏØ¼¶ÊÐ	µÂÖÝÊÐ	µØ¼¶ÊÐ	É½¶«Ê¡	117.231935	37.729907	1777.084572	1763.572035	1877.995007	1864.670515	1859.454277	4.553157383	4.491089807	4.413348112	4.331968112	4.285907586	1.113795371	1.754086557	1.071944087	0.989218012	0.980197524	57.46806302	131.105222	119.8279046	100.909009	139.814638	2082.6964	2876.1038	2584.1309	2750.8188	2750.8188	31.473522	35.4417759	33.2678629	36.3807431	37.3214752	0.838081917	1.337364049	1.01853172	0.474576943	0.096367159	65.978136	80.4867614	84.1625102	84.622814	82.9600659
1	433	ÇàÖÝÊÐ	370781	ÏØ¼¶ÊÐ	Î«·»ÊÐ	µØ¼¶ÊÐ	É½¶«Ê¡	118.479636	36.6846	2753.083196	2727.862144	2665.400684	2651.033425	2653.371715	7.816836296	7.602055172	6.884389214	6.781421186	6.755993811	235	270.362	246.362	210.192	295.633	326.8806041	420.4644351	410.4066638	293.4887917	647.8028373	4246.3797	4946.4227	4367.8706	4589.9114	4589.9114	45.900159	44.7890479	52.1883153	54.292594	55.628891	0.700189447	1.117322991	1.301991016	0.645832229	-0.040652504	78.6835695	87.5452502	90.2801131	91.2443673	88.8800354
1	434	ÕÐÔ¶ÊÐ	370685	ÏØ¼¶ÊÐ	ÑÌÌ¨ÊÐ	µØ¼¶ÊÐ	É½¶«Ê¡	120.434072	37.355469	2639.953391	2609.919103	2507.962217	2495.268391	2494.830712	7.756216091	7.528871193	6.855765698	6.733273946	6.735427639	92.89745602	97.45057386	83.16575702	61.47348077	123.753	319.9210997	375.2489814	369.045466	201.5092001	700.0229772	5031.8843	5343.9379	4994.829	4910.8832	4910.8832	53.2987741	53.976114	53.6315025	55.3858885	53.5142914	0.849062046	1.354885523	1.252596678	0.561003807	0.071611351	93.0590688	93.5790539	94.0228244	93.7466515	93.0271805
1	435	·»×ÓÇø	370704	ÊÐÏ½Çø	Î«·»ÊÐ	µØ¼¶ÊÐ	É½¶«Ê¡	119.166485	36.654448	1357.345389	1341.129144	1285.267771	1281.67489	1279.458541	3.861694826	3.793205375	3.385376493	3.355913918	3.336407351	3.866295947	4.294144538	3.358257636	2.748686174	4.573164545	221.1595642	279.667097	256.151271	178.0122044	437.5921131	4901.6517	5250.9578	4975.9095	5054.601	5054.601	53.057817	43.949024	52.5797294	52.9970226	55.7856149	1.024613312	1.635020373	1.410461088	0.425860213	0.458498294	91.0580538	95.2767987	94.9427718	95.3011936	94.8054054
1	436	¼ÃÑôÇø	370115	ÊÐÏ½Çø	¼ÃÄÏÊÐ	µØ¼¶ÊÐ	É½¶«Ê¡	117.173525	36.978537	1707.895683	1696.013604	1705.885876	1698.668802	1686.707712	3.933021488	3.863295287	3.854961486	3.795278511	3.740197298	1.071350461	1.575970288	1.501957429	1.309501173	1.375112078	104.2241673	213.7909149	215.8974226	160.7812352	252.6269183	1940.7003	2670.8721	2194.5498	2415.1837	2415.1837	27.3521166	29.0937711	32.3870816	35.1770502	37.8704582	1.216226603	1.940786101	1.165618266	0.493154155	-0.122723874	71.2526865	74.8353982	81.0733386	81.2276491	82.2423673
1	437	ÊÐÖÐÇø	370103	ÊÐÏ½Çø	¼ÃÄÏÊÐ	µØ¼¶ÊÐ	É½¶«Ê¡	116.997777	36.651474	1019.37341	989.4974498	869.2259462	865.6403642	872.6548925	2.609383456	2.462771302	1.776367365	1.740723889	1.745523871	62.62960654	97.46219416	68.20307341	69.98061479	88.56391841	134.3037672	278.7581271	237.9020269	241.7958809	348.185787	3207.9654	3528.336	3378.0004	3599.3507	3599.3507	83.4007105	83.2707729	86.6104675	93.6014421	96.1909409	1.020203706	1.627983772	0.732107217	0.047178734	0.550273012	96.1826345	96.5276724	89.8202785	93.3899861	99.8536627
1	438	Ì©É½Çø	370902	ÊÐÏ½Çø	Ì©°²ÊÐ	µØ¼¶ÊÐ	É½¶«Ê¡	117.135354	36.192084	610.3160411	598.5168696	536.9122543	530.5891781	529.9242851	1.880136261	1.794965425	1.37653541	1.326528867	1.315140032	55.51041351	92.71907166	68.40916147	65.20118818	81.90678382	62.40887264	145.8873104	132.1483978	122.321628	172.818321	1503.0635	1702.947	1584.8518	1713.4636	1713.4636	81.9914762	83.6165189	84.8276457	87.1847629	86.5949982	1.690725321	2.697964502	1.065612361	0.253566006	0.155632519	62.9357442	65.2278686	78.3135611	81.0596787	98.281622
1	439	½ºÖÝÊÐ	370281	ÏØ¼¶ÊÐ	ÇàµºÊÐ	µØ¼¶ÊÐ	É½¶«Ê¡	120.033382	36.26468	2005.238416	1930.033936	1796.575413	1773.008381	1743.927058	4.638526195	4.311653729	3.86816206	3.761050326	3.627289682	13.49797457	16.00175661	8.160878401	6.409673793	11.49187555	379.394442	535.5579989	456.9511779	314.4001	880.9155085	5561.6539	6034.4819	5740.4296	5703.8604	5703.8604	51.575981	53.701487	54.4707178	58.5671033	62.1566682	1.051363292	1.677706488	0.89872373	0.696637405	0.217785497	82.0108268	91.5906143	92.9291653	94.5779505	95.2857586
1	440	á»³ÇÇø	370404	ÊÐÏ½Çø	Ôæ×¯ÊÐ	µØ¼¶ÊÐ	É½¶«Ê¡	117.590816	34.773263	977.2008419	974.6122618	958.5665848	953.2606796	955.1490957	2.412174695	2.375502694	2.240386588	2.213591234	2.214068806	37.10895343	58.37070971	38.05887464	45.22846446	60.16645855	110.2557066	245.9445615	128.8543963	169.8284245	279.1125557	1742.3688	1970.0849	1942.5295	2130.811	2130.811	28.2046262	28.5098765	33.3638308	43.4287325	44.2792753	0.796150242	1.270451839	1.275296755	1.254569409	0.088282784	74.8652716	79.6140668	78.3750708	81.7274139	84.8751746
1	441	ÜìÄÏÏØ	371327	ÏØ	ÁÙÒÊÊÐ	µØ¼¶ÊÐ	É½¶«Ê¡	118.835163	35.174846	2859.196721	2856.288335	2743.528665	2730.78165	2724.122658	7.750057425	7.735287878	6.47919232	6.41209467	6.37609494	94.83871713	144.906	57.83567791	54.55282532	87.88879908	570.0681827	1139.875743	677.2535163	624.7181817	1333.210138	4955.4019	5496.1657	5210.3252	5435.909	5435.909	29.7710102	37.8518183	43.4323764	38.6123078	41.1045914	0.94480586	1.507668124	0.789781356	0.788963218	-0.023221654	77.1535039	84.5866876	84.1987452	87.2895145	83.0737069
1	442	²ýÒØÊÐ	370786	ÏØ¼¶ÊÐ	Î«·»ÊÐ	µØ¼¶ÊÐ	É½¶«Ê¡	119.398525	36.85882	2174.94348	2205.101372	2226.261418	2223.06829	2223.837979	5.880695535	5.461114993	7.428985592	7.397441892	7.54044932	3.187752428	2.919148022	2.369419356	1.911266904	2.763078813	394.9295778	481.7559746	346.9200705	228.599396	585.4868836	8428.9182	8698.3569	8297.9694	8510.7503	8510.7503	52.8519358	53.3995264	55.427924	56.7195663	55.6409998	0.639995611	1.021269048	0.906965838	0.921219064	-0.047679535	77.1246624	83.9297384	88.2665825	90.7628279	89.0785968
1	443	ÒÊË®ÏØ	371323	ÏØ	ÁÙÒÊÊÐ	µØ¼¶ÊÐ	É½¶«Ê¡	118.627918	35.79045	4381.358496	4370.044677	4254.684192	4251.893841	4250.182823	11.87725799	11.8304713	10.79416153	10.77182914	10.75112897	265	345.579	252.102	224.569	345.503	574.5015792	940.0686067	702.6704921	543.454754	1298.848311	5438.8146	7008.918	6179.3149	6500.3332	6500.3332	38.2571954	40.1474785	40.8251473	42.2618537	45.4652377	1.286712335	2.053263273	0.680252734	0.800533918	0.240301418	91.2049485	86.528882	87.1035961	89.7526701	89.4807943
1	444	¹ÚÏØ	371525	ÏØ	ÁÄ³ÇÊÐ	µØ¼¶ÊÐ	É½¶«Ê¡	115.44274	36.484009	1810.82669	1798.089484	1704.372409	1686.78036	1680.232356	4.052709324	3.970915777	3.589760847	3.501183591	3.465000615	0.876309919	1.374539429	1.418843158	1.339492478	1.202495455	58.24987351	126.4321683	187.9170971	173.0210494	207.7984762	2565.3284	3293.5869	2972.7384	3174.533	3174.533	27.4908154	27.3982571	33.1415004	38.8767945	40.9762092	1.220874807	1.948203443	1.561832399	0.630887709	-0.203619589	55.8501904	69.5537626	79.3678887	83.4913553	74.9848492
1	445	»ÆµºÇø	370211	ÊÐÏ½Çø	ÇàµºÊÐ	µØ¼¶ÊÐ	É½¶«Ê¡	120.04619	35.872664	3378.285993	3301.887556	3133.084061	3108.701233	3071.945159	9.424245608	8.851581027	7.582198359	7.474570635	7.389772871	118	152.586	98.26378429	77.65942161	159.867	550.781127	907.7751067	700.4986374	478.3651417	1450.97362	8127.8442	9037.69	8515.704	8681.0491	8681.0491	65.3134086	70.4439928	74.7357926	78.7351677	82.0028945	0.776675694	1.239375448	1.305703344	0.324928084	0.143947882	97.9452872	96.6842204	93.6284117	95.2651519	97.8168462
1	446	Ñô¹ÈÏØ	371521	ÏØ	ÁÄ³ÇÊÐ	µØ¼¶ÊÐ	É½¶«Ê¡	115.79182	36.114392	1492.848758	1482.682402	1406.342581	1397.02048	1395.174292	3.225978245	3.16002062	2.833916279	2.775226101	2.764320266	0.803095592	1.258516566	1.195268743	1.222762296	0.984337053	82.7464759	175.736807	208.9651449	216.6938452	228.8153867	2642.8657	3344.3331	2864.3855	3341.3602	3341.3602	39.801922	40.8687783	41.5924625	43.1819687	45.4968911	1.158982744	1.849439566	1.259164759	0.684204643	-0.01524595	71.7859152	76.3697959	81.8716178	85.5891906	78.9657978
1	447	ÁÙÒØÏØ	371424	ÏØ	µÂÖÝÊÐ	µØ¼¶ÊÐ	É½¶«Ê¡	116.8668	37.189798	1478.923606	1464.979356	1588.952796	1572.919565	1572.825605	3.339780172	3.282211785	3.685719871	3.606734843	3.592039397	0.809572512	1.313123759	1.068696333	0.911256201	0.931139081	71.14469998	159.4346349	140.0094567	102.8807688	145.7876715	1981.2	2657.0605	2346.5559	2514.4253	2514.4253	34.9715749	38.079233	35.8430345	37.324516	37.8303878	1.127506268	1.799211172	0.839227375	0.544753737	0.111511918	75.2214366	85.2662308	86.0289606	86.6633351	89.0717699
1	448	²©ÐËÏØ	371625	ÏØ	±õÖÝÊÐ	µØ¼¶ÊÐ	É½¶«Ê¡	118.131815	37.150226	1429.46116	1422.125359	1372.466249	1339.645893	1328.844488	3.404146745	3.339392706	2.843625664	2.680609576	2.707652213	1.360446668	1.400295827	1.050983846	0.94312174	1.062381871	132.7755324	148.4616174	166.6334893	139.2972922	264.5839363	2884.5574	3117.042	2849.078	3058.3791	3058.3791	60.550474	62.3235237	61.9833876	63.856857	64.7148424	1.176859053	1.877965575	1.236008081	0.290035166	0.241740807	87.2870793	87.5650006	91.5202434	92.0953738	93.305706
1	449	ÌìÇÅÇø	370105	ÊÐÏ½Çø	¼ÃÄÏÊÐ	µØ¼¶ÊÐ	É½¶«Ê¡	116.987492	36.678016	354.2850222	345.1406617	325.8179579	323.2435618	322.8563727	0.750778207	0.713438748	0.589798486	0.564117656	0.560309998	0.252766893	0.36579967	0.348946252	0.307149898	0.322338209	42.19787033	78.53307262	91.04575038	74.78237101	102.8183488	1508.0583	1657.8657	1552.1257	1622.466	1622.466	83.3653674	85.2944708	85.416753	89.2547865	92.1327132	0.983010749	1.568633339	0.919669496	1.057789604	0.550966732	93.92	96.34	98.68	98.96	99.7650025
1	450	¾ÞÒ°ÏØ	371724	ÏØ	ºÊÔóÊÐ	µØ¼¶ÊÐ	É½¶«Ê¡	116.065396	35.387374	1923.615954	1910.532212	1851.112446	1842.519435	1836.430251	4.304708786	4.230131241	3.955655411	3.908404293	3.865776533	1.878904437	3.062326798	2.619273821	2.800906901	2.498075173	159.5523966	380.7741051	313.7335326	342.6365191	361.0128826	3699.9658	4358.7572	4044.0344	4731.332	4731.332	38.828988	42.3962394	44.4285479	46.8871396	47.8694653	1.107293326	1.766956496	1.639527813	1.189463088	0.342287464	40.864639	64.1994231	80.6094114	89.0430974	89.2397869
1	451	µÂ³ÇÇø	371402	ÊÐÏ½Çø	µÂÖÝÊÐ	µØ¼¶ÊÐ	É½¶«Ê¡	116.299471	37.450805	802.3494536	758.8836009	716.3056704	682.5113261	669.9098405	1.974691076	1.806319348	1.678287198	1.554579161	1.50461333	0.304614114	0.484878468	0.461941031	0.40266796	0.377275652	23.511396	72.7418119	92.63417115	84.61808668	101.7311424	1916.6924	2213.3312	2082.5902	2152.4674	2152.4674	76.8654291	80.3553826	85.194391	86.2998848	89.5462272	0.739884075	1.180665449	1.46863326	0.168670281	0.336184588	73.4286841	78.1813295	97.5	96.751295	99
1	452	Î¢É½ÏØ	370826	ÏØ	¼ÃÄþÊÐ	µØ¼¶ÊÐ	É½¶«Ê¡	117.128828	34.806554	2329.604622	2306.491542	2258.522918	2255.952815	2258.040068	15.1526912	15.09847087	14.59828244	14.55393657	14.55291073	13.48089463	22.77252396	16.62687099	18.17430272	20.97873669	91.22737908	229.0589033	156.8046299	185.426298	247.7783585	16281.4876	16326.2964	16288.3945	16710.6973	16710.6973	55.5722165	53.6814602	53.2846348	52.5464308	52.9254786	1.200042297	1.914960093	1.101992246	0.76526487	-0.039372569	71.4804921	86.4834026	88.5626814	89.7369093	85.122469
1	453	»ÝÃñÏØ	371621	ÏØ	±õÖÝÊÐ	µØ¼¶ÊÐ	É½¶«Ê¡	117.509921	37.489877	2032.650849	2025.847163	2152.982511	2139.720371	2141.628506	5.079883457	5.027121405	4.9574442	4.827421309	4.834220213	2.085870283	2.670882364	1.688811453	1.531244546	1.633935789	130.8728675	205.6881658	202.2538872	167.406798	270.1868557	2373.5413	3326.3627	2894.7171	3189.5861	3189.5861	32.6901072	32.4596924	32.2364781	33.5585935	33.8181499	1.1601923	1.851369706	0.73711406	0.626221484	0.07120916	78.4831277	78.481752	79.256939	81.7973068	76.3230275
1	454	¹ãÈÄÏØ	370523	ÏØ	¶«ÓªÊÐ	µØ¼¶ÊÐ	É½¶«Ê¡	118.407107	37.053555	1924.010392	1895.354077	1678.986889	1657.310479	1667.665177	4.439006566	4.328868971	4.221223672	4.136262167	4.24286082	1.507317283	1.502165351	1.242171578	1.095529737	1.354976857	191.4312252	227.4740235	240.4711731	193.3009698	379.8254303	4904.1084	5101.3984	4783.2449	5063.039	5063.039	53.6935597	55.5552618	57.0552618	59.209108	61.392029	1.136757435	1.813973665	2.138248559	0.695375357	-0.19769916	58.4917176	88.3268789	93.166465	94.5076367	92.4217457
1	455	ÐÂÌ©ÊÐ	370982	ÏØ¼¶ÊÐ	Ì©°²ÊÐ	µØ¼¶ÊÐ	É½¶«Ê¡	117.767953	35.909032	3176.097795	3163.601879	3000.395888	2985.71182	2988.442151	8.294686765	8.232065705	7.144978719	7.047554211	7.049943432	176	276.683	204.665	192.229	268.353	362.2305654	827.0575656	608.1711966	545.7365442	943.9759447	4572.8182	5832.8037	5429.5187	5875.3285	5875.3285	52.4685749	57.2644485	54.4872585	55.8220204	57.889982	1.091921067	1.742426308	1.482453755	0.404437379	-0.355210482	85.9439251	90.2602182	92.4092772	92.7576051	88.9484773
1	456	¶«²ý¸®Çø	371502	ÊÐÏ½Çø	ÁÄ³ÇÊÐ	µØ¼¶ÊÐ	É½¶«Ê¡	115.988491	36.434645	1863.325825	1817.596895	1687.471785	1668.954788	1655.586872	4.061388079	3.8542031	3.295813261	3.208573174	3.15771211	0.92539843	1.376237639	1.352607267	1.33355877	1.143817422	90.93669283	196.3292603	271.7754272	268.8108108	307.7591908	3247.0134	4059.9568	3594.0959	3861.4716	3861.4716	59.5823992	60.6242018	61.5970722	66.770913	68.5356017	1.016008583	1.621289429	1.476290459	0.629433373	0.298350583	66.7408686	68.5057381	86.4440175	97.5454825	93.727831
1	457	ÈéÉ½ÊÐ	371083	ÏØ¼¶ÊÐ	Íþº£ÊÐ	µØ¼¶ÊÐ	É½¶«Ê¡	121.539765	36.919816	3023.402528	3020.634128	2970.426509	2969.040698	2975.471541	8.444397728	8.426703913	7.51625946	7.51507375	7.574925949	125	140.78	85.7459002	55.32972969	128.806	508.0137868	655.0945494	548.7675298	237.0111794	1066.842614	5524.1017	6193.5843	5717.2615	5664.4717	5664.4717	53.227181	57.3538062	57.6562866	57.0767126	54.4940721	0.947717904	1.512315	0.660044153	0.621395077	-0.422410535	80.0961766	88.6483444	91.2819448	91.7124962	80.8066759
1	458	¼ÎÏéÏØ	370829	ÏØ	¼ÃÄþÊÐ	µØ¼¶ÊÐ	É½¶«Ê¡	116.342442	35.407829	1459.247345	1447.372033	1401.456986	1385.773073	1379.883427	3.355835764	3.266436825	2.860805032	2.774297351	2.745387064	11.76279436	18.13236215	14.72758214	15.95176531	17.49023629	126.5280053	287.4815043	252.6004336	275.653036	304.2870939	2403.5753	2856.7604	2598.0377	3125.5029	3125.5029	41.7366245	38.8761938	45.9909908	44.1342269	42.9099454	0.831552118	1.326944163	1.075321948	0.561662374	0.110555488	52.9159488	82.8532423	84.7817138	86.4477862	85.4880505
1	459	ÂÞ×¯Çø	371311	ÊÐÏ½Çø	ÁÙÒÊÊÐ	µØ¼¶ÊÐ	É½¶«Ê¡	118.284786	34.996741	634.9870487	603.5533955	515.4884105	506.0365201	502.993926	1.39247666	1.275566784	0.921000474	0.894215539	0.881155502	2.148365854	3.367274789	1.162130776	1.256088634	1.715377739	152.1083173	311.088718	200.8680225	223.8052843	380.7998234	2568.3726	2624.5406	2580.3995	2680.9042	2680.9042	51.9032931	51.5887711	52.0929236	67.0324413	70.8521573	0.621067919	0.991065301	1.148684322	0.31272488	0.524473644	86.356493	96.5981758	94.3317775	96.7344452	98.0833744
1	460	¶«ÓªÇø	370502	ÊÐÏ½Çø	¶«ÓªÊÐ	µØ¼¶ÊÐ	É½¶«Ê¡	118.582184	37.448963	1610.372069	1543.640796	1358.261191	1354.664431	1388.78525	6.097252271	5.74333296	4.271183725	4.240459752	4.720325649	1.958382288	2.009964012	0.72704674	0.662565216	0.795085406	170.2141384	196.8922577	264.1731626	219.8093576	370.1238343	8877.5584	9106.9631	8917.9442	9092.5848	9092.5848	73.8255338	76.7115281	77.7015929	80.4063913	84.4446277	1.344842748	2.146024521	1.14620616	0.417806812	-0.062597506	62.4030985	66.2585871	77.374258	79.5827028	97.2749209
1	461	À³É½Çø	370613	ÊÐÏ½Çø	ÑÌÌ¨ÊÐ	µØ¼¶ÊÐ	É½¶«Ê¡	121.445151	37.511361	566.2912948	548.6327181	489.097492	472.3140394	476.6992985	1.439202095	1.347269495	1.052395879	0.984178795	1.00097803	17.14058036	18.67206665	13.77203786	8.938870295	20.50369883	96.8596098	125.4094886	124.3021606	66.90721879	244.747768	1300.3712	1354.3798	1278.1287	1269.0805	1269.0805	31.7004164	45.3796617	56.8611431	73.9966829	84.9848778	0.454496864	0.725260567	1.334074346	-0.247502804	0.446206578	61.3238034	77.6939158	92.3355171	96.7955327	99.1442833
1	462	ÎÄµÇÇø	371003	ÊÐÏ½Çø	Íþº£ÊÐ	µØ¼¶ÊÐ	É½¶«Ê¡	122.057941	37.193886	2698.045336	2684.908944	2633.789913	2631.726122	2626.638107	6.400367189	6.308122954	6.406631608	6.397577468	6.374141109	81.47263408	90.47075032	75.67552615	49.25722208	100.548	610.0812652	761.7194567	634.0100659	296.3403811	1068.831138	7092.0561	7339.9523	6982.0811	7103.4704	7103.4704	55.7630853	61.0187671	63.7351133	58.0985085	58.7219114	0.789222379	1.259396744	0.860371071	0.189519413	-0.233538398	86.5095316	90.961206	92.9413876	91.890902	87.4043333
1	463	ÎåÁ«ÏØ	371121	ÏØ	ÈÕÕÕÊÐ	µØ¼¶ÊÐ	É½¶«Ê¡	119.206763	35.751927	2855.169272	2853.145271	2712.709403	2698.864631	2696.046082	7.795600206	7.751609793	6.944443325	6.840011842	6.826497628	148	189.404	151.924	123.654	207.966	450.2651813	684.5100082	544.5022863	376.0042511	977.7809466	4267.0895	4841.0589	4511.5471	4596.9788	4596.9788	48.4089849	50.3697692	48.4089849	48.6050634	48.4066727	1.15066305	1.836163464	0.814012523	0.905969764	-0.069945095	97.4610106	82.6789081	87.7006101	89.6242609	87.0931765
1	464	Õ´»¯Çø	371603	ÊÐÏ½Çø	±õÖÝÊÐ	µØ¼¶ÊÐ	É½¶«Ê¡	118.098902	37.69926	2125.506825	2181.328985	2225.981121	2216.044248	2550.429113	8.64229251	7.260160496	5.7202339	5.663864215	10.00260245	3.254685312	3.697926427	1.43736887	1.365269497	1.489401412	175.9586115	227.0288622	255.7941894	225.9211148	272.7284159	10562.6496	11404.7052	10992.9228	11329.8223	11329.8223	49.1549508	54.0807267	51.5166242	53.7602139	53.3205154	1.279023958	2.040994592	1.017369012	0.754028989	-0.096239332	75.1041811	75.0090125	76.5562087	77.8203264	74.7939393
1	465	µ¥ÏØ	371722	ÏØ	ºÊÔóÊÐ	µØ¼¶ÊÐ	É½¶«Ê¡	116.107428	34.778808	2303.739977	2271.823851	2337.581211	2336.541567	2322.444119	5.105408136	5.02325689	5.200263576	5.177286756	5.105468661	2.125934106	3.817098733	2.55095288	2.932338889	2.486960209	225.3236754	626.7168837	389.0368176	465.4506526	500.4322419	4114.9944	4378.0784	4350.5332	4955.9246	4955.9246	44.1923122	45.6196092	48.4926973	48.6175753	49.6753705	1.238414705	1.976192628	1.595349908	1.009841275	0.200005775	57.8640347	58.4652431	78.4213779	86.4841301	85.8737364
1	466	Çú¸·ÊÐ	370881	ÏØ¼¶ÊÐ	¼ÃÄþÊÐ	µØ¼¶ÊÐ	É½¶«Ê¡	116.986503	35.580996	1267.002629	1254.441527	1200.042825	1181.822909	1179.814451	2.938721592	2.921050397	2.70135961	2.59873668	2.581483785	18.65709175	29.28634009	22.49300732	23.23328073	28.32370926	118.4382467	290.8518853	207.6392479	216.4862353	300.0232032	2162.863	2482.4001	2358.3284	2739.8095	2739.8095	62.041854	61.744235	62.9553617	61.2366117	63.5920324	0.662456326	1.057110597	0.777100075	0.642986009	-0.064559715	87.8524022	90.5856133	89.7487443	91.1160965	92.3504234
1	467	½ðÏçÏØ	370828	ÏØ	¼ÃÄþÊÐ	µØ¼¶ÊÐ	É½¶«Ê¡	116.311532	35.06662	1324.180319	1317.303832	1247.112902	1233.20378	1233.662321	3.041032194	3.000751626	2.672472412	2.616081914	2.615195832	1.032697951	1.706612865	1.241363672	1.362980315	1.186866411	120.0791886	293.5842402	228.1041293	265.318908	293.5709552	1796.7313	1973.0544	2101.5697	2325.0612	2325.0612	53.6786118	55.1540216	56.1786118	57.3149754	60.2721149	1.035967024	1.653137988	0.678498707	0.841433867	0.151215304	66.5911538	66.9586777	65.6202349	72.2005452	68.9820426
1	468	·ÑÏØ	371325	ÏØ	ÁÙÒÊÊÐ	µØ¼¶ÊÐ	É½¶«Ê¡	117.977325	35.265961	2870.251538	2855.333686	2731.603513	2726.700322	2719.968547	9.427711189	9.313249796	7.426977905	7.396084861	7.36910397	228	347.571	209.933	211.536	302.846	301.2121905	657.4570299	400.4803626	403.2890904	764.3903279	3653.1665	4367.2045	4114.8048	4528.6503	4528.6503	36.2255293	36.1437153	39.8413234	43.5593623	48.5302535	1.188109756	1.895918815	0.848235214	0.384522883	0.275317371	79.3860251	81.2379035	85.5085744	87.0695622	90.0474978
1	469	¸ßÃÜÊÐ	370785	ÏØ¼¶ÊÐ	Î«·»ÊÐ	µØ¼¶ÊÐ	É½¶«Ê¡	119.755597	36.382595	2372.249662	2355.973837	2249.410665	2240.588739	2239.827195	5.677408462	5.57074657	5.004544279	4.951253177	4.936589108	4.348354953	4.98090124	3.68707355	2.942155436	4.758053959	409.1951187	540.4701077	480.5542665	319.0387277	877.9117759	4784.7074	5506.6417	5071.7951	5177.3755	5177.3755	64.1206678	67.4585611	60.3748937	62.4154464	63.0098485	0.854890051	1.364185526	1.460816826	0.735809757	-0.175336467	75.8888741	83.3336533	88.6333887	91.5096016	90.5046546
1	470	ÜÝÆ½Çø	371503	ÊÐÏ½Çø	ÁÄ³ÇÊÐ	µØ¼¶ÊÐ	É½¶«Ê¡	116.25527	36.580689	1694.584827	1670.114654	1607.408835	1579.549793	1580.320607	3.864793284	3.71670899	3.291008897	3.148546867	3.148752321	1.040426167	1.583428427	1.338468498	1.285030401	1.107215194	74.48250789	163.958401	228.1029784	218.1075412	251.9349049	2514.3436	3405.5291	2838.7313	3156.7773	3156.7773	45.3967667	48.4140081	49.5634334	51.9876758	54.7499136	1.202555145	1.918969955	2.224975801	0.95047689	-0.380038367	54.6384558	77.0612867	86.3127585	89.0800456	90.634262
1	471	ÅîÀ³Çø	370614	ÊÐÏ½Çø	ÑÌÌ¨ÊÐ	µØ¼¶ÊÐ	É½¶«Ê¡	120.758848	37.810661	2152.356956	2128.544071	2034.493778	2017.374526	2021.545036	7.640265391	7.486634097	6.69243318	6.532439766	6.509164784	74.18494741	82.97104283	70.02902819	48.21151664	103.968	184.5800913	259.3441861	254.4463397	120.6153039	506.5226386	5585.278	5990.8064	5629.1059	5641.05	5641.05	67.7654377	71.2575012	72.8448028	71.067025	76.6315946	0.939223439	1.498760009	1.017979246	0.558893942	-0.128938262	78.8666394	91.097854	93.5689114	94.0438233	77.5933776
1	472	ÁÙãðÏØ	371329	ÏØ	ÁÙÒÊÊÐ	µØ¼¶ÊÐ	É½¶«Ê¡	118.650782	34.919852	1599.681556	1597.698235	1555.20146	1552.0952	1546.625828	3.942564106	3.917240016	3.666113919	3.651846452	3.6216317	17.64070253	27.27772721	14.81611915	15.46585168	23.16776571	299.7179695	636.0227941	352.1483723	371.3414208	728.822472	2841.1177	3232.0052	3083.5402	3234.1063	3234.1063	47.1256319	43.7462156	47.8587697	53.4531753	58.4825877	1.124036236	1.793673891	0.85752016	0.656850093	-0.088366048	82.1410558	86.808918	88.5414975	90.7683289	86.7603984
1	473	ÓãÌ¨ÏØ	370827	ÏØ	¼ÃÄþÊÐ	µØ¼¶ÊÐ	É½¶«Ê¡	116.650608	35.012749	1173.988355	1164.083926	1079.076678	1074.413472	1069.446839	2.538919885	2.521873581	2.653600111	2.631537595	2.620340735	0.549209764	0.936049713	0.677177679	0.749200325	0.672423064	78.88550688	202.3728527	133.1837991	152.7658921	178.8605617	1547.347	1659.5234	1717.775	1895.9733	1895.9733	40.2764132	37.812645	39.7090373	40.985633	43.1082593	1.098301265	1.752607469	0.835412023	0.513796692	0.200687282	70.6851251	74.5425822	73.7239528	78.5991363	73.3175787
1	474	Äµµ¤Çø	371702	ÊÐÏ½Çø	ºÊÔóÊÐ	µØ¼¶ÊÐ	É½¶«Ê¡	115.417827	35.252512	2088.194723	2053.058415	1945.949724	1903.290353	1878.609742	4.377931817	4.231615652	4.000032828	3.823882458	3.709490281	1.101914985	1.962432049	1.61856905	1.657083721	1.278921087	142.2611236	379.836889	330.8297006	366.1124017	368.2122438	5073.7776	5808.8185	5401.1413	6100.5933	6100.5933	49.8607455	50.8383676	52.7567132	54.2674063	55.347149	0.980848315	1.565182649	1.476134763	0.983669175	0.241921943	59.4152434	65.5599662	82.2950926	90.9774956	91.3988886
1	475	Û²³ÇÏØ	371726	ÏØ	ºÊÔóÊÐ	µØ¼¶ÊÐ	É½¶«Ê¡	115.510193	35.563408	1527.634668	1518.427595	1461.469203	1453.588182	1443.62673	3.231232989	3.187309458	3.042298281	2.994044095	2.944482628	0.849015011	1.445581679	1.252589996	1.293180525	1.029465427	101.9907698	237.796803	217.3120965	229.7931831	229.8241614	3936.9385	4452.0023	4093.7732	4668.0073	4668.0073	38.6341614	43.1341614	46.9132311	49.3154801	50.0183162	1.138728368	1.81711877	1.341424009	0.998529152	0.447060241	42.237401	57.9938599	75.1428519	84.6795423	86.8150105
1	476	ÏÄ½òÏØ	371427	ÏØ	µÂÖÝÊÐ	µØ¼¶ÊÐ	É½¶«Ê¡	116.001726	36.948371	1415.757788	1399.487759	1381.458256	1378.122208	1374.718444	3.271641177	3.170667864	3.080754773	3.028786907	3.016242212	0.601842829	0.930487126	1.073218597	1.028868595	0.963613144	36.71963823	85.34532954	124.0398139	109.5282218	132.4181732	1265.2218	2013.0603	1693.5125	1951.5199	1951.5199	35.7042845	35.4916995	38.7491563	33.522912	39.5001659	0.934383747	1.4910371	0.82145099	0.44886443	0.099343547	56.4988316	82.4707491	85.5582591	87.9092752	87.1000201
1	477	á°É½Çø	371103	ÊÐÏ½Çø	ÈÕÕÕÊÐ	µØ¼¶ÊÐ	É½¶«Ê¡	119.318929	35.121884	1371.458451	1368.588855	1255.268799	1235.641265	1234.596545	3.302664736	3.294836403	2.853714579	2.761283531	2.742251662	48.2891352	73.27726366	48.08689729	43.27488688	73.45190887	250.9321254	504.3749898	337.2096675	290.8922117	647.0022943	2541.7144	2719.4109	2585.2571	2629.3556	2629.3556	44.5993509	43.9070584	44.2568666	48.2591454	50.1025552	1.018747849	1.625660597	1.300477355	0.565436357	0.049625495	73.0473504	83.5770721	90.2558474	92.4	90.6896754
1	478	ÑôÐÅÏØ	371622	ÏØ	±õÖÝÊÐ	µØ¼¶ÊÐ	É½¶«Ê¡	117.578262	37.641106	1190.052917	1184.322527	1211.453253	1176.059474	1193.026715	2.91621935	2.878215332	2.622647318	2.465539205	2.528273382	0.993419625	1.278783533	0.762715083	0.712000586	0.775223188	74.27208411	117.6422825	122.6384917	116.4131627	162.7816339	1468.7135	1979.3279	1772.5378	1915.2572	1915.2572	40.8139799	42.8224366	44.4034643	42.2295512	44.350442	0.945122223	1.508172959	1.409560873	0.507444762	0.60894503	89.9932471	75.7369059	82.155397	82.2688596	86.0703277
1	479	·Ê³ÇÊÐ	370983	ÏØ¼¶ÊÐ	Ì©°²ÊÐ	µØ¼¶ÊÐ	É½¶«Ê¡	116.768358	36.182572	2071.386771	2057.87534	1993.915957	1978.254868	1974.176905	4.963069532	4.883196988	4.522042728	4.422995625	4.391036176	53.85602417	90.86353656	77.84992501	76.48627414	86.72558594	147.1359453	388.9481002	349.0821297	329.6882853	410.3345308	2662.4537	3779.0476	3250.6895	3936.3075	3936.3075	66.9540578	65.9123911	68.4634115	68.1851184	67.2023174	1.068673561	1.705329244	1.500760462	0.473984027	0.023031874	81.8705222	88.3720472	92.4075695	92.7650868	92.1528775
1	480	ÁÙëÔÏØ	370724	ÏØ	Î«·»ÊÐ	µØ¼¶ÊÐ	É½¶«Ê¡	118.542982	36.512506	3456.383676	3441.367373	3383.822298	3372.532427	3363.53276	11.09151169	11.02756399	10.58512573	10.50984262	10.48246315	310	387.262	328.837	284.142	429.633	354.0196395	546.2503237	465.8437695	332.8942554	811.0972523	4348.4361	5530.1407	4763.9649	5023.6928	5023.6928	47.8650881	48.0814505	50.1639387	52.3363525	55.022361	1.235474892	1.971501439	0.891563092	0.87841381	0.307397438	89.296266	78.2403029	82.1351066	85.817882	87.8538359
1	481	À³Î÷ÊÐ	370285	ÏØ¼¶ÊÐ	ÇàµºÊÐ	µØ¼¶ÊÐ	É½¶«Ê¡	120.51769	36.889084	2513.946276	2490.164342	2433.711788	2424.941188	2405.849164	6.20958985	6.217181108	6.092437363	6.045856684	5.939601431	14.08082929	14.69973583	12.84253725	9.376670434	18.94981785	481.7110649	564.6655652	485.9906665	254.4120526	953.1756422	5973.9722	6390.1256	6070.7746	6018.2674	6018.2674	53.9173349	52.7187048	53.7322183	54.0024885	54.0536562	0.899208554	1.434906504	0.997422774	0.356508928	0.031905468	76.7407728	86.9002996	88.9007362	87.9548306	87.5133637
1	482	ºÓ¶«Çø	371312	ÊÐÏ½Çø	ÁÙÒÊÊÐ	µØ¼¶ÊÐ	É½¶«Ê¡	118.402893	35.089917	1138.165736	1120.59895	957.4678789	950.5871266	945.5001014	2.564223897	2.472156266	1.808910986	1.780755006	1.760933572	2.035616225	2.959483727	1.507086669	1.496125193	2.054107391	252.0651571	481.8001775	332.6560773	334.9217201	611.1679962	2485.5286	2557.9143	2445.4543	2574.7292	2574.7292	52.6547643	52.7657243	56.7450575	66.0258812	69.5980729	0.823932121	1.3147846	1.726621454	0.551142964	0.345295893	86.0923872	92.819567	93.0914784	91.3444031	93.8903893
1	483	ÀúÏÂÇø	370102	ÊÐÏ½Çø	¼ÃÄÏÊÐ	µØ¼¶ÊÐ	É½¶«Ê¡	117.076455	36.666412	135.3371896	120.9753311	82.68365063	80.66814555	81.15148157	0.267031193	0.222333967	0.084827747	0.078178631	0.077251727	5.410265334	8.039770284	5.640809352	5.012668907	6.581970127	25.04729149	48.86142918	59.57452242	51.8471216	70.12893665	848.5096	886.7468	863.0207	882.7747	882.7747	85.7285507	91.0098497	85.5671993	89.727057	100	2.447953012	3.90630592	1.148772556	0.225745497	0.22371007	95.8632301	94.9589493	95.2741725	99.8086715	99.9976461
1	484	²ÜÏØ	371721	ÏØ	ºÊÔóÊÐ	µØ¼¶ÊÐ	É½¶«Ê¡	115.542328	34.825508	2804.202726	2769.138553	2754.019102	2741.634192	2720.964152	6.013087664	5.836034041	5.917682616	5.835489734	5.73170616	2.064402051	4.110843747	3.039174835	3.455565905	2.806088079	213.0560592	682.2070557	444.4301477	535.0779894	527.3078931	5306.2101	6072.9288	5879.6653	6778.0417	6778.0417	35.5506371	31.6220657	35.7887323	41.8006371	43.0108894	1.190971972	1.900486179	1.484344321	1.299516083	0.464439069	56.5286212	62.5390401	78.7600766	88.0671325	89.5697024
1	485	ÊÙ¹âÊÐ	370783	ÏØ¼¶ÊÐ	Î«·»ÊÐ	µØ¼¶ÊÐ	É½¶«Ê¡	118.790652	36.85548	2830.136392	2761.879185	2808.147907	2799.045757	2807.611148	6.792460678	6.297475633	7.868138488	7.890774954	7.983638213	3.026166735	3.136230284	2.442542884	2.116542987	2.649788735	469.3191851	562.2291537	455.1936294	335.828845	705.1995958	11893.8983	12025.4076	11557.4926	11869.7151	11869.7151	57.8877656	57.746697	58.1780413	59.6158559	62.62769	0.985656078	1.572854607	0.733062349	0.7007353	-0.090400851	73.5931058	84.7320893	85.75267	88.4551516	86.4818134
1	486	Ì¨¶ù×¯Çø	370405	ÊÐÏ½Çø	Ôæ×¯ÊÐ	µØ¼¶ÊÐ	É½¶«Ê¡	117.733832	34.562528	773.8640999	769.3406277	788.8015446	784.8486184	782.7768813	2.050858389	2.032296426	2.061382037	2.041117224	2.03320967	9.064944612	14.83489568	8.154061052	10.26391725	13.51542275	93.32071504	203.9613802	93.97336944	134.9183115	223.9867883	1537.0857	1690.2889	1734.3743	1824.9998	1824.9998	25.4495376	28.1535865	31.8325163	41.8597808	46.2756717	0.693529946	1.106696134	1.463614094	1.194998373	-0.257618154	88.5369354	99.068667	89.2964058	89.112593	83.3403133
1	487	À¼ÁêÏØ	371324	ÏØ	ÁÙÒÊÊÐ	µØ¼¶ÊÐ	É½¶«Ê¡	118.07065	34.857149	2809.490591	2797.222654	2726.034834	2720.920701	2717.599044	7.716668385	7.759210901	6.649441145	6.617807908	6.58661356	72.69267057	112.452	56.77064367	63.662547	86.5718384	331.2271863	758.3373355	391.472188	477.752596	895.627667	4594.3751	5056.287	4854.2634	5387.6648	5387.6648	25.5988378	25.0011247	33.4104061	34.6883734	40.0781064	1.15118599	1.836997943	0.83260263	0.762365363	-0.207984159	76.5973393	75.9962829	78.7634056	82.7205581	75.4073229
1	488	³ÉÎäÏØ	371723	ÏØ	ºÊÔóÊÐ	µØ¼¶ÊÐ	É½¶«Ê¡	115.889765	34.952459	1455.432391	1447.58772	1394.331658	1389.85666	1385.557459	3.226570542	3.174749214	2.938819563	2.910454524	2.889332874	0.930548501	1.704430863	1.253168783	1.377853277	1.144737939	111.7153921	317.6433882	240.4316802	274.3049161	279.7515752	2595.3508	2890.309	2767.0851	3159.588	3159.588	39.0168245	40.3809118	45.1589915	47.1517452	47.4693317	1.192885735	1.903540055	1.542355347	0.910597379	-0.133599525	55.346752	62.1984833	79.2367171	86.4386528	80.3927336
1	489	×Þ³ÇÊÐ	370883	ÏØ¼¶ÊÐ	¼ÃÄþÊÐ	µØ¼¶ÊÐ	É½¶«Ê¡	117.003743	35.405185	2616.396634	2605.653819	2505.645607	2480.001861	2477.007084	7.354408674	7.276347708	6.263025776	6.122238174	6.097783507	89.12019418	143.64	99.67773945	106.35	131.835	247.6012332	593.4247849	399.0824127	435.2714598	619.8400083	3924.4067	4590.2342	4417.7703	4999.5277	4999.5277	58.1814789	57.9642974	61.4433615	63.2689193	64.8009231	0.775470612	1.237452446	1.009258686	0.554905096	-0.020833344	89.1513035	91.9073203	93.268161	93.8027423	92.6418331
1	490	À³ÎßÇø	370116	ÊÐÏ½Çø	¼ÃÄÏÊÐ	µØ¼¶ÊÐ	É½¶«Ê¡	117.675797	36.214419	3279.917432	3271.388626	3125.631042	3099.603734	3099.054536	10.06662216	10.07168282	8.7646162	8.609436181	8.545882019	222	339.452	274.095	250.121	331.672	244.9917097	559.0112707	490.1336655	401.3601534	726.4184515	3913.3371	5054.7258	4422.069	4875.231	4875.231	57.5211284	54.6074815	55.526365	57.245036	57.87309	1.087980423	1.736138049	1.247208165	0.892166221	0.095273452	87.2718523	94.8518745	90.3566713	91.0678814	90.7186609
1	491	³ÇÑôÇø	370214	ÊÐÏ½Çø	ÇàµºÊÐ	µØ¼¶ÊÐ	É½¶«Ê¡	120.39631	36.307064	706.3069828	644.6312588	598.5721278	592.6545106	562.5424627	1.645743191	1.304796746	1.201857521	1.171896553	1.005693922	28.94577221	34.31270418	25.88981219	18.89914331	37.91841928	213.5724109	290.7997649	225.8213179	158.3773309	433.7804273	5840.8824	5910.7139	5860.6554	5808.374	5808.374	74.8022237	78.6342126	80.2832292	84.1076764	95.5164111	0.370393222	0.591052699	0.82427364	0.84794074	0.239925178	90.8560875	98.5404378	94.4388734	98.4334888	98.5160752
1	492	Æ½¶ÈÊÐ	370283	ÏØ¼¶ÊÐ	ÇàµºÊÐ	µØ¼¶ÊÐ	É½¶«Ê¡	119.988454	36.776875	5318.354727	5282.055728	5125.805301	5107.259883	5097.442367	14.78145952	14.4923914	12.67985916	12.56524488	12.56400074	126	133.776	98.52626909	75.34960268	143.216	787.0587729	957.5529904	893.2076807	539.9771069	1663.566011	9977.8477	10947.5452	10078.4379	10337.1242	10337.1242	43.8399033	43.7569846	44.3247056	44.1566649	43.6444263	0.954586006	1.523274731	0.79873623	0.506484832	-0.088554203	70.4040197	84.2043577	84.7961707	86.6461341	84.149562
1	493	ÁÙ×ÍÇø	370305	ÊÐÏ½Çø	×Í²©ÊÐ	µØ¼¶ÊÐ	É½¶«Ê¡	118.309118	36.826981	1000.378556	979.7683032	884.9593673	877.766837	872.5437948	2.174520401	2.035511212	1.601333912	1.555952344	1.532452988	12.9899304	14.3837424	13.15638448	11.00821406	16.67680413	148.6826239	178.2266428	207.751759	160.0352949	307.5833102	3127.1158	3296.8495	3092.6222	3238.7415	3238.7415	65.9347759	65.203017	66.309643	68.8366322	68.8636084	0.453377426	0.723474232	1.331474518	0.949331448	-0.155476336	74.9057007	93.3858312	95.3688438	95.4912362	94.5724806
1	494	¼´Ä«Çø	370215	ÊÐÏ½Çø	ÇàµºÊÐ	µØ¼¶ÊÐ	É½¶«Ê¡	120.447128	36.389639	2897.822705	2844.390377	2765.451385	2750.71834	2738.957895	6.734731364	6.437580407	6.64162647	6.563463442	6.476539436	28.10353367	33.05415463	22.89406236	15.80880354	39.78977534	551.1624005	741.5047625	600.4197267	336.5785541	1234.11758	8104.6782	8611.6819	8276.9862	8026.9344	8026.9344	51.543572	54.4438939	55.6831167	56.3082993	59.0735414	0.999574903	1.595065487	0.852066986	1.039377816	0.133326166	79.3309759	90.2076848	91.6536395	94.5324165	93.9790043
1	495	Ä²Æ½Çø	370612	ÊÐÏ½Çø	ÑÌÌ¨ÊÐ	µØ¼¶ÊÐ	É½¶«Ê¡	121.600512	37.386901	3053.304792	3043.013085	2931.417285	2924.429298	2928.681384	9.407671712	9.313416421	8.410037769	8.339600934	8.383982648	194	215.715	184.678	121.328	260.285	421.8713691	536.5020248	485.0819755	217.4938444	916.3658538	5730.1947	6270.401	5817.5627	5930.5771	5930.5771	68.9289709	64.7132038	62.2486753	66.9331832	64.4315771	0.984546166	1.571083472	1.54423157	0.942116928	0.047463011	90.6681851	94.1554768	92.3653928	93.5297691	85.6314239
1	496	Àû½òÏØ	370522	ÏØ	¶«ÓªÊÐ	µØ¼¶ÊÐ	É½¶«Ê¡	118.255273	37.49026	1627.401856	1676.992534	1645.036748	1642.954274	1639.460482	4.271689767	4.168683143	3.634346474	3.60763014	3.614559772	1.903277128	1.729832576	1.17895545	1.099586631	1.285480912	122.5527238	155.0394561	177.5123967	146.0931808	265.1700007	3073.4719	3513.1124	3148.4566	3509.3111	3509.3111	37.2214874	30.3249356	36.7617172	37.4283839	40.0950506	0.93008559	1.484178344	1.885505891	0.804044821	-0.103495726	63.5633446	75.9291701	85.5878199	89.2489433	85.4927997
1	497	ÆëºÓÏØ	371425	ÏØ	µÂÖÝÊÐ	µØ¼¶ÊÐ	É½¶«Ê¡	116.76281	36.783415	2143.698182	2127.545936	2217.796607	2175.160555	2177.259139	4.869743329	4.750808682	4.943445227	4.728469981	4.732386632	1.278000716	1.929871625	2.028259508	1.814973414	1.72009274	132.0755355	279.1363838	298.4416545	247.6929176	318.4962076	3022.2784	4193.7112	3492.6303	3883.8631	3883.8631	49.9212026	49.675301	51.0502349	54.7649526	55.0022121	1.16591316	1.860498733	1.444968448	0.971384336	-0.138349951	70.8987785	81.1667274	89.5011205	90.9356666	87.5318361
1	498	Áê³ÇÇø	371403	ÊÐÏ½Çø	µÂÖÝÊÐ	µØ¼¶ÊÐ	É½¶«Ê¡	116.576092	37.335794	1835.014298	1822.090874	1949.46535	1935.719541	1929.574188	4.121832608	4.029499132	4.562108486	4.475487834	4.459343863	0.753360008	1.281664618	1.204349095	1.050597454	0.972084054	56.0228993	145.3583351	125.6032624	96.28212934	120.738148	2451.005	3286.0659	2948.9249	3131.445	3131.445	43.3411559	46.0396747	45.8335628	47.6444912	46.914586	1.35532132	2.162745637	1.009441681	0.184006493	-0.05419423	65.6278834	81.7988827	85.1094706	86.5238757	85.2937373
1	499	Ö¥î·Çø	370602	ÊÐÏ½Çø	ÑÌÌ¨ÊÐ	µØ¼¶ÊÐ	É½¶«Ê¡	121.400031	37.540687	234.1512074	218.5884609	199.8803859	189.7288356	191.9687106	0.627779559	0.546674114	0.405480946	0.368381995	0.379852815	7.137804154	7.578279687	5.154049641	3.19526892	7.634662303	67.32628307	83.10966562	81.86044536	50.53870382	147.9026256	2038.3551	2054.0139	2032.4982	2017.6528	2017.6528	93.3060838	96.5448519	96.0830496	98.7791729	100	1.411936164	2.253088425	0.984389281	0.451432442	0.044342851	93.1516814	93.3499025	92.3737719	96.2264958	99.291308
1	500	¸Ö³ÇÇø	370117	ÊÐÏ½Çø	¼ÃÄÏÊÐ	µØ¼¶ÊÐ	É½¶«Ê¡	117.811604	36.059393	937.9152269	937.3143419	851.2860766	845.9908634	847.7255594	2.798260587	2.79346746	2.160177543	2.116593778	2.106514039	52.47896613	78.55874504	60.05392596	54.26441277	74.78794398	89.10978921	187.0388266	175.6265937	146.1153754	267.7423595	1074.1642	1432.2279	1278.1826	1408.2227	1408.2227	59.5357651	58.5840169	64.9577966	70.2713279	69.7936341	0.919561398	1.467384429	1.361078018	0.176689803	0.788796092	83.2680082	99.9376255	97.2520917	98.9943273	96.4885394
1	501	ÁºÉ½ÏØ	370832	ÏØ	¼ÃÄþÊÐ	µØ¼¶ÊÐ	É½¶«Ê¡	116.096044	35.802306	1449.244566	1436.270724	1377.872952	1329.057211	1334.251742	3.28455723	3.22043942	2.986576043	2.787755935	2.795338105	1.647886162	2.54971721	2.222551398	2.26088428	2.109565465	104.3223585	226.1105845	222.3664966	247.305256	260.6360377	2713.2186	3354.8276	2871.8299	3458.9757	3458.9757	40.8622483	40.5149591	42.288756	41.2726117	42.2523858	1.141550051	1.821621452	1.131175127	0.617361132	-0.024906614	60.8406177	74.4001128	78.1291908	81.4102094	76.2710455
1	502	ÁÙÇåÊÐ	371581	ÏØ¼¶ÊÐ	ÁÄ³ÇÊÐ	µØ¼¶ÊÐ	É½¶«Ê¡	115.704881	36.838277	1468.53109	1443.423915	1348.869237	1338.095093	1332.778829	3.393353045	3.268207373	2.834406175	2.765174221	2.74546283	0.689822633	1.026448052	1.12964628	1.071811712	0.964120662	38.79876195	85.73836325	152.1600993	138.2066012	172.3294426	1906.69	2606.9201	2291.5511	2476.2286	2476.2286	47.5177496	46.9003465	46.0351699	51.3575383	54.91354	1.165216966	1.859387787	1.362327832	0.635783986	-0.373840606	70.1972262	85.6379679	92.2379255	93.3555958	86.8944673
1	503	Öî³ÇÊÐ	370782	ÏØ¼¶ÊÐ	Î«·»ÊÐ	µØ¼¶ÊÐ	É½¶«Ê¡	119.410103	35.995654	3649.21467	3628.47065	3409.860255	3373.214666	3387.145244	9.318945859	9.210760198	8.209371369	8.011357156	8.090112017	43.82710058	54.80956771	42.63940472	34.07144296	60.23014826	606.2362963	887.6318395	747.7512773	517.937628	1348.704901	6582.2934	7552.1796	6872.8993	6987.0551	6987.0551	58.6112394	60.3305129	60.1660962	61.6644127	62.9955351	0.915352571	1.460668219	1.156193327	0.647699408	-0.149880918	77.2185299	87.1387728	90.1517589	91.8255255	89.3620933
1	504	Æ½Ô­ÏØ	371426	ÏØ	µÂÖÝÊÐ	µØ¼¶ÊÐ	É½¶«Ê¡	116.434056	37.165314	1643.225741	1627.391914	1672.833141	1658.400596	1648.248965	3.831223171	3.726650266	3.891883003	3.807526456	3.756134971	0.759566591	1.224020474	1.249211788	1.133718837	1.033225484	53.52263354	130.3868521	143.7028293	116.4046854	145.6213671	2017.2535	2808.976	2388.1627	2533.8399	2533.8399	35.7782586	37.6469454	39.434385	40.7202315	41.3218703	1.199603727	1.914260248	0.914090487	0.383569865	0.190034051	67.842319	81.0083762	84.8087727	85.7673845	81.2617979
1	505	¸£É½Çø	370611	ÊÐÏ½Çø	ÑÌÌ¨ÊÐ	µØ¼¶ÊÐ	É½¶«Ê¡	121.267741	37.498246	1294.860871	1250.038331	1140.78689	1106.862226	1082.719698	3.951070011	3.718076581	2.969402859	2.781289046	2.694264934	57.56260955	62.98028006	48.13746486	31.9481623	67.5912412	168.3387507	222.0454989	224.4196291	121.3127945	451.4924888	3217.1856	3362.8377	3204.837	3123.4902	3123.4902	44.7715711	54.5536965	60.5385583	67.8657218	71.6793392	0.345494439	0.551320619	1.253342594	0.331210874	0.086979537	78.7316077	89.1884476	87.0928861	89.3046835	93.5528424
1	506	°²ÇðÊÐ	370784	ÏØ¼¶ÊÐ	Î«·»ÊÐ	µØ¼¶ÊÐ	É½¶«Ê¡	119.218843	36.478494	2827.604789	2795.498341	2720.837446	2712.310017	2706.047682	7.151420513	7.063209812	6.480109686	6.461388519	6.430933363	62.65841026	77.18859546	58.35967014	49.63314793	82.67903613	416.4329374	591.337382	502.3957769	349.9063807	904.2049977	4596.9745	5453.2281	4892.5542	4940.6275	4940.6275	48.3931583	48.9126388	52.2209095	53.1090674	54.5941779	0.231707783	0.369746265	0.663746266	0.963674093	-0.012239641	72.403047	73.0732438	79.9640504	83.1117624	83.706758
1	507	ÒÊÔ´ÏØ	370323	ÏØ	×Í²©ÊÐ	µØ¼¶ÊÐ	É½¶«Ê¡	118.170856	36.185038	3292.642957	3291.663261	3265.283955	3249.98229	3253.389618	11.54098555	11.54102497	11.06112379	10.92712619	10.9647201	420	559.67	461.214	401.242	571.925	294.6367906	526.9722436	417.5969389	313.6914858	719.9274622	3433.7609	4849.7642	4232.8761	4596.8288	4596.8288	43.6894397	45.2478813	44.9972547	50.4780265	51.0622105	1.203403607	1.920323883	1.041456538	0.555916527	-0.019579487	70.4411205	87.4108062	87.6604009	87.6461898	85.7122781
1	508	º®Í¤Çø	370703	ÊÐÏ½Çø	Î«·»ÊÐ	µØ¼¶ÊÐ	É½¶«Ê¡	119.219734	36.775491	1405.62878	1313.745941	1622.948751	1621.067265	1598.086205	3.529796209	2.82330409	6.723496642	6.858769225	6.702289641	1.444406853	1.427609544	1.117633778	0.928912503	1.239533328	363.9254931	430.4498042	241.3729189	172.0284094	407.3763348	11407.8544	11510.9644	11359.8458	11475.1944	11475.1944	57.0170931	49.7747253	46.9616326	47.8361211	58.2493795	0.878780231	1.402308133	1.309270343	0.612830908	-0.044724313	87.4540979	91.7551749	90.6381581	92.8170185	94.0216407
1	509	Æ½ÒõÏØ	370124	ÏØ	¼ÃÄÏÊÐ	µØ¼¶ÊÐ	É½¶«Ê¡	116.456187	36.289265	1211.03869	1201.103724	1155.567117	1146.645534	1137.963792	2.923064854	2.866817295	2.56829216	2.51474971	2.479348659	30.75078386	50.70208838	44.41778959	44.18812438	47.39369875	63.92284331	163.4517986	168.8664902	165.3203437	194.0153123	1343.5331	2043.7947	1692.1926	2053.5896	2053.5896	45.7992362	47.9764134	52.438779	53.2192854	53.6406745	1.063729412	1.697439648	1.157999853	0.393046146	-0.010515438	88.047199	83.5910707	87.2885035	86.0983124	85.3401333
1	510	¶¨ÌÕÇø	371703	ÊÐÏ½Çø	ºÊÔóÊÐ	µØ¼¶ÊÐ	É½¶«Ê¡	115.569619	35.072701	1219.297249	1206.126243	1216.635535	1204.994313	1186.746092	2.586199427	2.505799421	2.533221541	2.458074598	2.360835336	0.698747874	1.315058231	1.073413466	1.141426082	0.857641738	89.18964573	257.9515129	186.3777751	208.0672098	209.4789252	2290.4835	2709.3762	2489.7799	2911.2247	2911.2247	40.0838397	42.5715379	44.2325875	45.8440951	48.4883781	0.935994319	1.493607161	1.35374511	1.032116841	0.429931865	57.3876976	56.9522762	73.7529174	83.6546824	86.3402397
1	511	ÕÅµêÇø	370303	ÊÐÏ½Çø	×Í²©ÊÐ	µØ¼¶ÊÐ	É½¶«Ê¡	118.017913	36.806674	435.4016372	397.2690947	283.4916401	277.0974999	259.7197142	0.819126557	0.694935218	0.389947265	0.369707855	0.330879101	2.607927799	2.818175246	1.717506942	1.503667948	2.257750412	114.7534376	147.3200935	178.8221354	143.3817187	254.3172876	2644.4971	2705.9965	2633.9698	2675.467	2675.467	81.4853815	84.1802625	85.9224026	91.0893535	94.6687542	1.108913819	1.769542387	0.883243283	0.257481441	0.144202782	90.452165	91.9564735	91.3942182	97.1617795	99.7637485
1	512	É½Í¤Çø	370406	ÊÐÏ½Çø	Ôæ×¯ÊÐ	µØ¼¶ÊÐ	É½¶«Ê¡	117.461517	35.099528	1870.519199	1868.950823	1812.744662	1809.344399	1806.580679	7.830204709	7.764704783	6.72528305	6.695880556	6.686964645	257	412.686	276.441	301.873	369.026	143.7243861	348.0683768	209.580736	233.3199022	383.5526379	2378.0535	2801.9266	2687.3477	3019.9595	3019.9595	28.5500588	27.1039674	32.0989851	37.0212454	38.5093504	0.910199801	1.452445718	1.372484582	0.311808625	-0.135866412	63.3568154	76.3168668	76.0744097	76.1774281	84.4767151
1	513	ÇìÔÆÏØ	371423	ÏØ	µÂÖÝÊÐ	µØ¼¶ÊÐ	É½¶«Ê¡	117.385257	37.77535	782.072642	776.0409318	770.1444647	759.8344063	761.5161372	2.043697685	2.01234998	1.813482789	1.756347107	1.755360718	0.484177997	0.678056014	0.457010131	0.438777928	0.447985971	32.9971246	62.36279345	62.75052374	58.18905952	79.43700706	1004.4609	1298.6576	1182.7012	1272.9753	1272.9753	44.2692774	43.8095073	36.9277869	42.9004164	46.926015	1.18989614	1.898769426	1.295207735	0.482372568	0.170295133	74.437085	85.6430584	91.0743649	90.9330296	92.5433561
1	514	×ÞÆ½ÊÐ	371681	ÏØ¼¶ÊÐ	±õÖÝÊÐ	µØ¼¶ÊÐ	É½¶«Ê¡	117.743109	36.862989	2037.240097	1996.588931	1891.385589	1836.747531	1840.6792	5.234324871	4.96759626	4.079221138	3.811361942	3.806968625	44.25753384	58.39083997	53.02266637	44.94915671	67.66432693	150.8186892	261.4669596	287.9362131	231.2462856	407.8271488	2803.9472	3463.5627	2978.1646	3216.6	3216.6	63.9093635	64.9912169	63.2740647	67.8557011	68.4112808	1.147002102	1.83032153	1.568205646	0.395433815	-0.332638798	58.5824538	91.6362563	95.0411802	95.1438948	94.5397983
1	515	»·´äÇø	371002	ÊÐÏ½Çø	Íþº£ÊÐ	µØ¼¶ÊÐ	É½¶«Ê¡	122.123444	37.501991	1761.307686	1732.022531	1585.747686	1587.140697	1576.744554	4.174116226	4.043844097	3.337235851	3.336456204	3.32470468	51.42593275	56.20134174	44.02340779	28.08721854	56.88933238	312.4404802	389.459967	378.3847684	185.3409537	629.5035522	4942.8507	4993.3908	4803.4802	4806.4387	4806.4387	71.7883585	78.1887826	81.4201167	89.1244877	92.8398697	0.443313278	0.70741443	1.523850658	0.650438532	-0.080442012	46.9076607	54.1446017	67.7780867	74.1046406	91.6514114
1	516	ÜìÏØ	371122	ÏØ	ÈÕÕÕÊÐ	µØ¼¶ÊÐ	É½¶«Ê¡	118.837064	35.579868	3155.498308	3126.594645	2805.292332	2790.74762	2773.148749	7.330463945	7.22230979	6.408552293	6.356482794	6.289934044	70.59493413	91.94757871	65.0961851	56.11992465	91.11773719	549.1084807	899.651619	695.5590012	552.0701001	1262.067044	4872.0049	5555.6207	5168.6137	5287.6492	5287.6492	39.2935482	42.9299118	40.8221081	42.094531	46.5199147	0.977918892	1.56050804	1.242888298	0.665756179	0.25521059	86.5448119	72.9539867	81.4705204	85.674512	88.1344947
1	517	³¤ÇåÇø	370113	ÊÐÏ½Çø	¼ÃÄÏÊÐ	µØ¼¶ÊÐ	É½¶«Ê¡	116.751937	36.553571	2276.124337	2251.38357	2106.040963	2101.234099	2093.498581	6.167864621	5.992376458	4.824910498	4.747527996	4.723769555	135	222.551	191.617	180.94	204.818	102.387427	285.8798458	333.4554724	285.4704713	366.458739	2202.4874	3382.381	2718.3716	3271.2716	3271.2716	50.3013398	55.2070002	54.8498574	55.6303637	57.3024218	1.210561884	1.93174666	1.162975269	0.480008886	0.270397369	86.2327718	96.3900013	96.4116616	87.4763935	89.9913489
1	518	ÄþÑôÏØ	370921	ÏØ	Ì©°²ÊÐ	µØ¼¶ÊÐ	É½¶«Ê¡	116.805797	35.758787	1768.701943	1758.247173	1739.481579	1721.988351	1714.690961	4.123940474	4.087520094	3.973928604	3.866083604	3.839334856	17.63384089	29.83964071	22.92424265	23.05042692	28.15681539	152.4719314	386.9341063	289.1331853	288.3014889	391.2157726	2384.6305	3102.6508	2749.3415	3325.8057	3325.8057	46.9008161	47.9501988	50.193499	51.0574426	50.9501586	1.293879223	2.064699789	1.519036172	1.004607623	-0.365051841	75.5024312	76.6083568	82.5153081	86.1954987	77.1549348
1	519	ÖÜ´åÇø	370306	ÊÐÏ½Çø	×Í²©ÊÐ	µØ¼¶ÊÐ	É½¶«Ê¡	117.869886	36.803072	441.524022	438.9381059	393.1845081	390.110756	381.2354686	0.917152111	0.873831011	0.63800173	0.616157684	0.587864973	3.566581858	4.633308962	4.085279323	3.450472658	5.030241408	61.3505257	91.580081	102.7670877	78.57427152	146.9815672	1100.1365	1255.2991	1143.2199	1195.1353	1195.1353	60.2546156	57.6761046	59.8426381	70.6805582	70.5107416	0.992059171	1.583072303	1.144071889	0.652099918	0.164650648	69.8150426	75.2702154	87.5275192	95.8066534	95.8495195
1	520	ÆÜÏ¼ÊÐ	370686	ÏØ¼¶ÊÐ	ÑÌÌ¨ÊÐ	µØ¼¶ÊÐ	É½¶«Ê¡	120.849675	37.335123	4073.063271	4066.154078	3982.786959	3976.474386	3975.406131	14.9623564	14.86158855	13.31042692	13.22837448	13.20786659	268	290.763	242.339	164.848	333.492	449.7760038	556.9295144	505.8355091	220.8637113	1010.117481	6562.1728	7562.6708	6853.9819	7009.8237	7009.8237	50.4670062	49.4569052	51.0442068	47.8539908	29.0388634	0.609250737	0.972208106	0.756756739	0.550205433	0.059784111	68.102196	76.2431573	77.2196812	79.7131237	78.5007805
1	521	Àú³ÇÇø	370112	ÊÐÏ½Çø	¼ÃÄÏÊÐ	µØ¼¶ÊÐ	É½¶«Ê¡	117.065237	36.680017	2540.893586	2509.974643	2216.065061	2183.655259	2153.101698	6.909828832	6.684810941	4.657263928	4.500982492	4.3771085	178	280.581	232.737	214.969	252.471	140.289756	337.2715143	412.4674288	343.1989261	528.1534865	3245.7521	4306.7903	3666.1197	4126.5115	4126.5115	66.1677688	66.6967178	69.673922	69.044377	76.6599128	0.857401573	1.368193272	1.522361076	0.261969283	0.137503175	81.995185	81.5104794	88.7229377	94.7154753	97.9135531
1	522	¸ßÁêÇø	610117	ÊÐÏ½Çø	Î÷°²ÊÐ	µØ¼¶ÊÐ	ÉÂÎ÷Ê¡	109.088297	34.53483	424.4367848	408.4028432	392.2268905	383.5897521	352.2918459	0.979593713	0.919973641	0.811939869	0.764791347	0.668113481	0.611022587	0.719005367	0.808683278	0.591215609	0.543642504	30.94233238	53.95619305	79.32850008	52.1545734	81.98443307	669.1401	791.8294	717.8793	790.342	790.342	12.3280185	19.6323664	35.8904309	52.7232755	65.6233166	0.858982228	1.370715593	5.904081526	0.346235542	-0.044168388	74.5078786	78.8948837	91.925921	90.4941661	91.7648001
1	523	´óÀóÏØ	610523	ÏØ	Î¼ÄÏÊÐ	µØ¼¶ÊÐ	ÉÂÎ÷Ê¡	109.941658	34.797184	2861.311052	2862.661503	2856.342108	2880.743539	2830.432619	8.578801698	8.385033796	7.990070994	7.543494219	7.920875451	11.17648193	14.11544972	14.25188163	12.18072174	14.47657857	75.43811257	127.5471056	154.4004704	114.0455511	171.0921864	5533.3869	6487.4737	6086.0024	6692.5844	6692.5844	56.8400317	56.7158081	59.2554907	58.2795147	41.8870006	0.634794039	1.012968672	1.318088388	0.784992532	0.60338737	75.3598794	67.8312315	71.3654178	69.4767497	68.2582189
1	524	Æ½Â½ÏØ	140829	ÏØ	ÔË³ÇÊÐ	µØ¼¶ÊÐ	É½Î÷Ê¡	111.194133	34.82926	2218.510257	2221.015802	2209.115273	2208.981425	2204.313341	7.780891329	8.00951201	7.820384739	7.787677029	7.711267121	229	374.851	361.887	353.716	282.957	36.83886438	96.85804486	98.77245032	95.83128844	133.5581753	3280.344	4284.8918	3708.5153	4305.1626	4305.1626	31.5213104	31.0213104	34.2213104	31.4213104	38.7239126	0.628632044	1.003135706	1.072633879	0.743870789	0.448244231	70.5261278	85.0749224	68.9988337	73.4884165	80.2678513
1	525	Ì«°×ÏØ	610331	ÏØ	±¦¼¦ÊÐ	µØ¼¶ÊÐ	ÉÂÎ÷Ê¡	107.319116	34.058401	7021.923923	7022.947007	7044.062288	7045.213883	7017.487337	40.46767878	40.49170023	40.32651858	40.34025789	40.40502423	2790	3831.02	4089.43	2999.1	2896.61	260.9106424	545.7099236	672.6641171	306.6878313	455.3076335	10030.1556	11820.6769	11172.6698	12650.5206	12650.5206	39.2026617	43.0065833	45.2991276	46.9228546	48.4986122	0.810934661	1.294043984	1.363985033	1.265619832	0.883205649	76.4256872	65.3981435	63.5362637	70.6188776	76.5571578
1	526	à‚ÒØÇø	610118	ÊÐÏ½Çø	Î÷°²ÊÐ	µØ¼¶ÊÐ	ÉÂÎ÷Ê¡	108.605028	34.108613	2611.951165	2599.080111	2504.902162	2501.720698	2528.817223	11.37265409	11.38514514	10.80683726	10.78974565	11.16069503	1130	1722.8	1841.71	1326.48	1280.86	104.4828843	249.0124621	333.0234059	175.3009328	230.5004878	3828.5554	4725.2546	4489.5434	4833.6576	4833.6576	40.7212109	43.6768759	46.4354966	47.746972	43.2465885	0.761248472	1.214757554	1.073334324	0.47072487	0.502631487	76.8687164	83.9502597	85.2618642	81.7223548	86.6872137
1	527	ÒË¾ýÏØ	610222	ÏØ	Í­´¨ÊÐ	µØ¼¶ÊÐ	ÉÂÎ÷Ê¡	109.116932	35.398577	3493.960117	3495.539157	3491.936628	3491.013489	3413.163445	13.97300119	14.19786123	14.22651355	14.21708588	14.41731645	253	285.793	323.128	236	288.789	59.90641384	77.14896593	113.3611676	45.77438699	135.643849	3845.5863	4977.6914	4329.1503	4915.0914	4915.0914	17.8060422	24.0789254	25.9678143	36.7455921	38.0511476	0.748079009	1.193742465	2.213319966	1.530334794	0.029760143	74.6134833	76.25	71.3254786	66.1020596	80.1751614
1	528	Á«ºþÇø	610104	ÊÐÏ½Çø	Î÷°²ÊÐ	µØ¼¶ÊÐ	ÉÂÎ÷Ê¡	108.944041	34.264995	7.747623198	7.747623198	7.565625191	7.54141519	7.54141519	0.000428625	0.000421147	0.001	0.001	0.001	0.000203865	0.000282487	1	1	1	10.5537031	17.2015972	20.05157289	14.68798186	17.31016044	733.8688	733.8688	733.8688	733.8688	733.8688	97.4438009	97.6601184	97.9157744	98.0667351	100	0.836913181	1.335499047	1.015979697	0.193218438	1.179435855	80.2579492	87.0449623	96.8315533	99.4827933	99.9792625
1	529	ÐÂç­ÏØ	140825	ÏØ	ÔË³ÇÊÐ	µØ¼¶ÊÐ	É½Î÷Ê¡	111.224778	35.616288	1029.512574	1028.195901	1024.004241	1021.263498	1011.213431	2.737924131	2.728493334	2.69273183	2.681083917	2.606868841	30.94233674	38.13505761	38.58738249	37.44355626	48.24963736	19.93566662	31.0851708	34.98119222	34.77545697	67.51143861	1873.8641	2247.3543	2059.1154	2250.6153	2250.6153	47.5900692	47.1868434	49.8383586	35.3764986	40.7787974	0.781319707	1.246786103	1.213401143	0.540252806	0.540089648	73.1530059	83.2638542	76.0484012	78.391766	83.5429572
1	530	ð¢É½ÏØ	140824	ÏØ	ÔË³ÇÊÐ	µØ¼¶ÊÐ	É½Î÷Ê¡	110.983333	35.604025	1217.765938	1215.732163	1206.330349	1201.542214	1186.592493	3.748627608	3.746386592	3.701250624	3.669718963	3.606138599	64.8681482	79.62665266	81.870567	79.04582265	95.59583712	27.54647889	40.76945103	46.16437482	46.56749063	87.19727181	1843.8706	2368.9369	2112.3234	2362.0479	2362.0479	35.4432669	35.2538729	38.0167963	44.4564248	39.4886022	1.25590082	2.004095987	1.121806615	0.496293837	0.274497487	74.7798521	88.0517298	81.6655788	82.8628114	84.1930919
1	531	ÍõÒæÇø	610202	ÊÐÏ½Çø	Í­´¨ÊÐ	µØ¼¶ÊÐ	ÉÂÎ÷Ê¡	109.075578	35.068964	264.3567275	264.4461695	264.0605195	263.1360035	261.0453843	0.769633741	0.76641444	0.757550843	0.752506066	0.749443545	35.2029141	41.64400975	47.59310396	34.5912977	31.43049967	13.10257227	18.35963086	25.63888603	12.80326179	25.77512217	535.0477	651.6802	587.193	659.2407	659.2407	76.1098282	76.5328122	77.5215795	77.5651184	85.8142766	1.076672073	1.718092819	0.835297985	1.284577388	0.049661067	87.2017356	92.9164947	90.0187877	95.9428493	98.3180593
1	532	ºîÂíÊÐ	141081	ÏØ¼¶ÊÐ	ÁÙ·ÚÊÐ	µØ¼¶ÊÐ	É½Î÷Ê¡	111.372002	35.619105	323.3148316	321.0046305	313.5448813	313.0939902	306.443071	0.819985955	0.810677473	0.76996494	0.767908516	0.73716938	16.62215422	21.26788397	21.25523127	21.67829835	28.07513703	13.40277375	20.00044086	22.21552554	22.95596335	38.4716447	1014.6819	1099.1279	1055.1653	1114.2238	1114.2238	65.6954138	67.6881674	69.5215007	64.7715007	68.0125187	0.767129651	1.22414241	0.701849492	0.387359405	0.335171492	90.1911262	95.6271997	94.9946303	96.2948838	97.3960213
1	533	Ç§ÑôÏØ	610328	ÏØ	±¦¼¦ÊÐ	µØ¼¶ÊÐ	ÉÂÎ÷Ê¡	107.132442	34.642381	1867.731333	1872.519467	1877.026892	1876.484363	1875.007346	7.604714322	8.089596125	8.112806403	8.076277	8.144266506	265	313.451	335.091	268.379	256.525	77.33545113	112.0050205	141.3243387	72.32881909	127.7658498	2838.4436	3827.9702	3525.8416	3956.357	3956.357	35.2534859	41.526369	43.8189134	45.4426403	48.0363783	0.740300651	1.181330198	1.552206797	1.512282335	0.725559476	75.9608622	74.4770781	73.205942	76.7258575	83.7481324
1	534	ÕòÔ­ÏØ	621027	ÏØ	ÇìÑôÊÐ	µØ¼¶ÊÐ	¸ÊËàÊ¡	107.200832	35.677462	6198.748118	6226.09225	6225.97174	6219.171591	6208.175749	21.13910271	21.51521735	21.57116511	21.60255517	21.73425305	1070	785.846	973.748	864.205	899.372	314.3849305	148.1686862	261.11455	177.9653782	336.7926861	6979.1191	8542.6631	8193.0577	8937.7501	8937.7501	24.0751316	23.8443623	21.9967002	28.4524901	28.9831841	0.667437231	1.065058845	2.157716497	1.328634901	0.429765116	46.2005715	54.0076263	67.2279915	74.4463199	67.8462313
1	535	Î´ÑëÇø	610112	ÊÐÏ½Çø	Î÷°²ÊÐ	µØ¼¶ÊÐ	ÉÂÎ÷Ê¡	108.94685	34.292873	343.4620078	309.7862837	269.2033741	266.5698389	227.9604494	0.614829668	0.548693516	0.395371609	0.377921009	0.303525155	0.309963416	0.304028699	0.296565935	0.242183325	0.126584872	33.76441072	56.27709131	81.66892095	57.50351632	78.30332421	1900.7417	1920.3832	1893.2969	1916.2475	1916.2475	80.8746555	83.9089089	91.7147822	97.5502006	100	-0.242735087	-0.387343018	1.162541601	1.354062411	0.137093018	81.7931637	90.8198418	97.6109335	97.515866	99.8779776
1	536	ÉÌÖÝÇø	611002	ÊÐÏ½Çø	ÉÌÂåÊÐ	µØ¼¶ÊÐ	ÉÂÎ÷Ê¡	109.941241	33.862703	5781.122802	5801.357663	5803.601274	5797.867959	5786.177614	27.63886867	28.38522794	28.13528849	28.07584164	28.29908176	1260	2209.67	2303.08	1863.61	1708.88	149.7220416	508.5512703	596.7197	368.9019222	465.0200639	7635.6069	9218.929	8906.0276	9830.3656	9830.3656	50.8441471	54.2111504	57.8475141	61.5650465	48.2952695	0.859696686	1.371855685	1.827990825	0.883587986	0.126970227	87.9500855	93.2070374	86.1387779	89.2583401	86.9312805
1	537	ÓÀÊÙÏØ	610426	ÏØ	ÏÌÑôÊÐ	µØ¼¶ÊÐ	ÉÂÎ÷Ê¡	108.142311	34.691979	1638.233419	1631.984557	1619.590603	1619.556367	1620.577218	5.887467104	5.919250616	5.771877305	5.753130026	5.833420633	251	296.79	342.742	253.211	198.837	74.91180526	113.7621618	167.5819023	79.91192273	136.0577893	1946.2938	2713.7884	2399.0563	2816.0607	2816.0607	29.7627535	39.207198	43.254817	39.4452932	39.1818012	0.888945671	1.418529571	2.234781688	1.239316146	0.751979823	72.4194302	67.0605845	69.4278283	69.986	73.328764
1	538	Ç¬ÏØ	610424	ÏØ	ÏÌÑôÊÐ	µØ¼¶ÊÐ	ÉÂÎ÷Ê¡	108.239473	34.527551	1624.27232	1615.184093	1595.833525	1595.546848	1598.987314	4.119240787	4.062860561	3.931062196	3.925306308	3.951261827	47.58577048	59.53585177	68.79739779	49.46376077	46.9247774	79.71446274	137.0129363	197.7537584	96.90240779	148.1369187	2434.0631	3263.0816	2912.699	3221.3739	3221.3739	26.5894765	28.1767781	36.2881582	43.5339209	45.8342822	0.610473914	0.974159984	1.399732453	1.201638132	0.03309881	72.2865558	73.4599352	76.7932489	78.4595993	77.3340359
1	539	´¾»¯ÏØ	610430	ÏØ	ÏÌÑôÊÐ	µØ¼¶ÊÐ	ÉÂÎ÷Ê¡	108.580681	34.79925	1849.007998	1852.747597	1849.188763	1849.590217	1849.174768	5.444912231	5.485302638	5.454739229	5.448464272	5.476867261	222	260.007	311.466	227.394	157.168	77.11083189	109.582759	164.1314041	78.56756683	142.0642369	2231.7466	3078.176	2786.055	3147.3299	3147.3299	34.9868216	34.4605058	39.698601	42.698601	39.1277971	0.807448037	1.288480224	2.190478315	0.827800382	0.392147608	76.0564971	65.6996071	64.7734327	59.6148484	61.6164941
1	540	ÁÙäüÇø	610115	ÊÐÏ½Çø	Î÷°²ÊÐ	µØ¼¶ÊÐ	ÉÂÎ÷Ê¡	109.214238	34.367275	1470.33174	1455.793644	1432.002206	1422.092846	1405.533781	3.730495476	3.647508665	3.426014399	3.349766502	3.24331157	103	142.943	157.134	126.873	122.462	72.93940829	127.7650346	169.4960273	115.6393429	160.2370922	2439.5186	3066.9131	2731.6373	3078.069	3078.069	35.6622695	34.9034481	39.0688999	40.5874559	36.5130533	0.263874588	0.421076247	1.383692635	0.032313033	0.272658113	72.4853099	82.5453215	75.8941881	73.6910624	83.617788
1	541	ºÏÑôÏØ	610524	ÏØ	Î¼ÄÏÊÐ	µØ¼¶ÊÐ	ÉÂÎ÷Ê¡	110.149466	35.237986	2190.070272	2179.940151	2179.09497	2174.821464	2156.376017	6.522588974	6.449759603	6.276960564	6.236724195	6.323293769	103	124.844	126.019	118.68	115.684	52.42427359	76.98902438	88.20071687	74.64047797	138.6547705	4022.7374	4785.7399	4424.6281	4807.5858	4807.5858	49.3422398	48.2058762	51.3119368	53.9786035	46.0163079	0.940159846	1.500254276	1.774786006	0.964005061	0.460899923	68.6965619	66.5866667	76.538366	75.8350817	70.109907
1	542	ÍòÈÙÏØ	140822	ÏØ	ÔË³ÇÊÐ	µØ¼¶ÊÐ	É½Î÷Ê¡	110.838024	35.415254	1836.552564	1837.403434	1828.655947	1824.753331	1817.818686	4.612183935	4.545184232	4.469875567	4.454118636	4.461140182	31.69365446	40.38136995	40.18365473	39.82172701	44.95156058	41.91230027	65.0536328	70.87488582	70.15440951	121.4415225	2522.0849	3292.181	2948.7305	3267.5921	3267.5921	23.4415952	18.7904324	23.0281585	29.467787	31.3944236	0.632795017	1.009778745	0.81382996	0.863832681	0.327509772	64.7208092	76.8240106	66.9885154	72.4619487	69.7342807
1	543	ÀñÈªÏØ	610425	ÏØ	ÏÌÑôÊÐ	µØ¼¶ÊÐ	ÉÂÎ÷Ê¡	108.425018	34.481764	1713.894544	1710.99055	1692.100413	1688.705811	1686.052809	4.983063353	4.969963963	4.777435946	4.755726212	4.785452667	126	153.14	177.007	130.882	132.147	74.63070604	122.6730954	181.052388	93.12906691	144.8667276	2253.2776	3277.2238	2823.5717	3171.8571	3171.8571	31.5991	29.425187	36.9034479	38.5897224	38.9227339	0.913277561	1.457357034	1.64749949	1.122031452	0.032592373	71.5747728	64.0128811	63.3815626	66.5448857	66.1352286
1	544	ÇúÎÖÏØ	141021	ÏØ	ÁÙ·ÚÊÐ	µØ¼¶ÊÐ	É½Î÷Ê¡	111.475861	35.641087	738.7065171	728.5280657	709.613998	708.6650739	704.8123538	1.808359186	1.781332421	1.686362157	1.683080927	1.657923689	19.25741425	24.75100432	25.04997018	24.89362015	31.14637152	16.45388334	27.63605032	35.82290228	34.49158691	59.31370784	1424.0477	1628.3139	1527.8038	1633.6082	1633.6082	38.4905512	37.8976659	41.5208543	39.6367963	45.2401948	1.250256167	1.995088567	1.000072003	0.229692263	0.299564543	79.3984131	89.4010091	85.5066882	85.7696831	85.3080045
1	545	ÏÄÏØ	140828	ÏØ	ÔË³ÇÊÐ	µØ¼¶ÊÐ	É½Î÷Ê¡	111.220456	35.141363	2965.487124	2967.014046	2962.895573	2961.704234	2960.995529	11.54193173	11.59781409	11.56015227	11.55619485	11.53715655	155	237.246	231.277	227.86	218.636	32.50091594	75.93062348	76.85829329	79.43281841	122.7855978	4734.7137	5743.2721	5123.89	5708.0397	5708.0397	33.9240481	28.3778296	33.6065878	31.1065878	30.8944981	0.235911274	0.37645396	1.632072372	0.88395186	0.351281573	56.7489413	71.3864688	54.3774061	61.1089767	64.969779
1	546	»ªÒõÊÐ	610582	ÏØ¼¶ÊÐ	Î¼ÄÏÊÐ	µØ¼¶ÊÐ	ÉÂÎ÷Ê¡	110.092301	34.566096	1256.968287	1255.235418	1268.470881	1265.034141	1248.234714	5.268087527	5.340122475	5.316230066	5.29553087	5.252589835	444	665.979	718.055	603.689	574.385	44.08570012	95.26671365	113.8245654	81.62599208	111.2592844	1931.3376	2307.2363	2219.7464	2550.2854	2550.2854	70.8515701	67.0054162	71.806867	72.9308096	53.369995	0.68290274	1.089737835	1.409803258	0.625309564	-0.13962009	84.6351502	90.7268145	92.6830769	93.0018652	85.5443976
1	547	ÇØ°²ÏØ	620522	ÏØ	ÌìË®ÊÐ	µØ¼¶ÊÐ	¸ÊËàÊ¡	105.674983	34.858916	2733.84617	2731.30529	2725.323818	2720.403689	2714.192941	7.923044885	7.892934679	7.813415363	7.783527457	7.793055163	625	678.852	661.994	601.92	605.316	187.3440765	234.2137534	230.5571797	170.874189	307.449371	3772.8793	4550.8763	3916.8101	4903.4127	4903.4127	28.1297193	29.5146825	29.4089184	31.8097645	33.7690381	1.001003684	1.597345454	1.391392611	0.706621392	0.877636291	66.0109091	70.9080699	62.6638382	67.8208928	73.7486552
1	548	ÇØÖÝÇø	620502	ÊÐÏ½Çø	ÌìË®ÊÐ	µØ¼¶ÊÐ	¸ÊËàÊ¡	105.724199	34.580892	4411.776676	4419.79159	4434.803114	4428.623282	4412.470279	16.46352918	16.52725687	16.59405253	16.54763653	16.51290563	920	1088.29	1042	882.341	882.407	321.5771969	478.7909509	447.2998454	287.0585402	568.4943032	7064.1652	8817.3904	7894.9389	9125.9681	9125.9681	60.4364857	60.4827248	62.5367857	62.8543177	65.6149258	0.555184588	0.885932383	1.087236613	0.633487654	0.236695009	89.1669329	92.0678291	92.3306978	92.4263133	91.3948024
1	549	³¤ÎäÏØ	610428	ÏØ	ÏÌÑôÊÐ	µØ¼¶ÊÐ	ÉÂÎ÷Ê¡	107.798757	35.205886	999.9577424	997.82854	995.3645567	993.5979556	989.0817277	2.933204462	2.959275166	2.898735115	2.893481996	2.941302884	202	206.713	224.864	184.969	175.624	53.68222837	55.90547383	76.73998932	44.20202445	81.21242516	1442.8117	1801.9443	1616.5708	1954.9735	1954.9735	14.8564911	28.7850625	34.0138207	38.6921833	41.0528018	0.794907196	1.268468255	2.453707725	1.839877353	0.400181698	82.1322449	74.2485876	77.9719439	77.8120006	81.1598588
1	550	¸Ê¹ÈÏØ	620523	ÏØ	ÌìË®ÊÐ	µØ¼¶ÊÐ	¸ÊËàÊ¡	105.340864	34.745465	2741.809679	2746.145392	2747.006204	2741.514178	2732.60407	8.601906159	8.74694117	8.877075062	8.845476426	8.800366893	588	692.832	712.095	616.353	633.363	174.7217233	255.8012906	245.2850496	167.6594077	321.8792089	3541.6871	4274.2555	3587.2449	4511.9265	4511.9265	29.9170626	26.3538442	32.5443204	33.8141616	36.2603862	0.807389983	1.288387586	1.164620107	0.841517461	0.499518675	69.5836488	69.9235756	68.6195768	71.19751	72.9925194
1	551	ÑãËþÇø	610113	ÊÐÏ½Çø	Î÷°²ÊÐ	µØ¼¶ÊÐ	ÉÂÎ÷Ê¡	108.926593	34.213389	157.6015256	122.1844092	90.26604297	84.21714273	76.73131144	0.246151746	0.166735663	0.102451886	0.089532248	0.070540904	0.505022077	0.638821926	0.587496658	0.416995344	0.408611257	24.78456088	49.39212088	64.0384804	47.19659154	57.81834906	1098.3321	1114.6182	1097.2178	1116.1857	1116.1857	92.2698669	96.658313	97.48012	98.732429	100	0.343703956	0.548463468	1.287243247	0.931589415	0.142255605	86.7700532	86.1191283	99.6397947	95.7991156	100
1	552	»ªÍ¤ÊÐ	620881	ÏØ¼¶ÊÐ	Æ½Á¹ÊÐ	µØ¼¶ÊÐ	¸ÊËàÊ¡	106.653158	35.218292	2256.743707	2255.788834	2244.859734	2235.756783	2219.664177	8.825613909	8.843587477	9.27683857	9.215087626	9.355752257	418	413.561	468.662	423.995	424.048	111.2856866	108.1878228	145.9825635	107.6039253	188.4146337	3564.0041	4226.7725	3983.1931	4542.4102	4542.4102	54.7277683	56.0417484	64.091284	60.4070735	60.6717494	0.786082584	1.254386435	1.573578426	-0.191044308	0.741425314	75.7426803	85.4590689	91.0787806	80.659237	90.3683587
1	553	Ó¡Ì¨Çø	610203	ÊÐÏ½Çø	Í­´¨ÊÐ	µØ¼¶ÊÐ	ÉÂÎ÷Ê¡	109.099975	35.114492	1214.570898	1214.141886	1208.732166	1206.636731	1188.686203	3.907874987	3.935763931	3.906036031	3.893393853	3.943267801	101	118.616	135.082	98.34196716	110.561	34.18254903	48.67357615	69.79091237	31.91050194	75.9930066	1597.8948	2030.5425	1769.1861	2075.4098	2075.4098	62.3097975	62.6460711	62.1682582	58.6804391	64.4900702	0.759703418	1.212292044	1.820439009	0.271245819	-0.024346171	81.2722431	78.9136673	86.8493616	89.9947302	92.2102597
1	554	³¤°²Çø	610116	ÊÐÏ½Çø	Î÷°²ÊÐ	µØ¼¶ÊÐ	ÉÂÎ÷Ê¡	108.906917	34.159016	3212.695358	3195.710926	3104.943745	3086.676984	3055.276036	12.81638059	12.81332603	12.42579806	12.34197258	12.18758807	818	1287.61	1363.37	1023.31	960.933	129.8011234	297.5037714	387.9835465	229.376054	311.260168	4184.2331	5294.9558	5066.901	5493.052	5493.052	27.7374677	29.3450327	31.841776	35.6316446	61.8582467	0.970256006	1.548280037	1.538398905	0.602788814	1.177849995	82.2014422	84.7379135	91.0731752	92.8765516	97.1168317
1	555	Çì³ÇÏØ	621021	ÏØ	ÇìÑôÊÐ	µØ¼¶ÊÐ	¸ÊËàÊ¡	107.881802	36.016299	4936.512629	5057.494518	5054.609917	5052.407032	5046.074396	18.52654028	18.72228972	19.0506109	19.08390525	19.26045709	1010	643.336	842.624	693.718	795.994	223.7930002	69.74879623	158.5221979	84.88331866	239.4076417	5032.8387	6267.7568	5836.9928	6252.1991	6252.1991	51.8191026	48.7887995	38.7574516	39.4471068	40.5653317	0.723304733	1.154209066	1.683435679	-0.018600557	-0.002391558	88.9217802	91.2922428	93.7880873	89.3461915	86.0898881
1	556	³Â²ÖÇø	610304	ÊÐÏ½Çø	±¦¼¦ÊÐ	µØ¼¶ÊÐ	ÉÂÎ÷Ê¡	107.363567	34.354701	5261.473327	5260.215505	5248.378506	5248.463151	5234.508029	26.68203797	26.70666047	26.49683249	26.48575784	26.51188195	1580	1961.76	2051.73	1611.71	1495.04	171.2940085	300.5383781	363.2029524	177.0404267	312.5510053	8110.9937	10222.1547	9545.4356	10473.2777	10473.2777	47.4041908	48.7695392	50.1819686	50.8486352	49.1747343	0.743058475	1.185730978	1.536456459	0.73517265	0.081126099	83.7933639	86.8512106	86.5694505	83.3232467	87.0026437
1	557	Â¤ÏØ	610327	ÏØ	±¦¼¦ÊÐ	µØ¼¶ÊÐ	ÉÂÎ÷Ê¡	106.864397	34.89305	4820.584419	4828.618305	4836.801503	4835.486846	4842.108848	22.59678504	22.75762246	22.57290755	22.52850406	22.64648024	917	1020.24	1079.57	904.749	868.564	149.5406206	194.8991065	248.7404845	139.6583304	258.2825443	6941.3636	8826.1098	8211.0274	9172.0056	9172.0056	33.5511053	37.5511053	36.9357206	41.5511053	39.191393	1.008330304	1.609036863	1.060958083	1.080917309	0.61685967	65.9877657	62.3340925	70.3376447	71.3424222	78.0614179
1	558	ÆÑ³ÇÏØ	610526	ÏØ	Î¼ÄÏÊÐ	µØ¼¶ÊÐ	ÉÂÎ÷Ê¡	109.586506	34.955855	2620.687577	2612.163686	2574.893532	2567.43993	2556.6635	6.606425301	6.534217127	6.377011834	6.331110483	6.271455299	41.4417367	49.89458336	54.00921978	44.7896764	50.70904938	76.86088096	117.10567	156.6150379	108.4947642	185.9780057	4977.0643	5930.7398	5397.9393	6082.1434	6082.1434	33.6268793	34.7980504	35.5672812	55.8152526	43.7726663	0.626392917	0.999562634	1.185340559	0.910724276	0.296462243	80.7255	80.5893	80.0381588	84.2933746	79.4534325
1	559	áªÉ½ÏØ	610323	ÏØ	±¦¼¦ÊÐ	µØ¼¶ÊÐ	ÉÂÎ÷Ê¡	107.621054	34.443459	1534.84433	1526.852618	1514.574603	1512.656739	1507.813407	5.6208031	5.582155443	5.385886984	5.380925686	5.34229744	222	289.103	304.071	224.919	205.853	79.46168501	146.2431301	185.8077085	92.24089764	141.0384099	2685.2002	3175.1419	3112.2281	3314.756	3314.756	47.7342356	49.9081487	49.4918674	50.9679313	48.5001739	0.837848114	1.33699096	1.156688477	0.544969614	0.186744163	85.1227302	81.0533894	81.0654331	84.032812	83.9528784
1	560	Î¼±õÇø	610302	ÊÐÏ½Çø	±¦¼¦ÊÐ	µØ¼¶ÊÐ	ÉÂÎ÷Ê¡	107.149968	34.371184	1959.166496	1957.11779	1956.264959	1956.251531	1946.369584	10.3066795	10.29090837	10.29425984	10.29753438	10.25224777	573	742.978	779.955	590.95	540.512	62.56010791	117.1475496	139.9438516	65.06583098	109.7899347	2977.367	3794.8069	3455.4703	3846.3059	3846.3059	74.7868428	81.059726	83.4169782	82.5833962	87.376664	0.639474236	1.020437068	1.102634985	0.381713139	0.008914024	72.6116608	65.3406598	74.6561667	79.1170764	91.9571527
1	561	»·ÏØ	621022	ÏØ	ÇìÑôÊÐ	µØ¼¶ÊÐ	¸ÊËàÊ¡	107.308501	36.568435	17057.76836	17327.17468	17313.0035	17307.99472	17320.03866	73.32021394	73.76060267	73.10083303	73.17858927	75.26946114	2660	1366.39	2196.84	1724.67	1948.91	388.5907231	59.08331953	259.9919038	123.1296523	337.9618574	12703.4752	15695.2709	14877.4174	14182.2736	14182.2736	25.5441758	29.3485236	29.1804564	31.8601949	36.2119158	0.813249301	1.297737557	2.189838519	2.104086924	0.431304694	50.5083843	64.3111776	81.7903918	88.320165	84.7547906
1	562	³çÐÅÏØ	620823	ÏØ	Æ½Á¹ÊÐ	µØ¼¶ÊÐ	¸ÊËàÊ¡	107.035409	35.302123	1534.997241	1533.874122	1534.051128	1531.991361	1530.646769	5.008142911	5.010510776	6.060041669	6.049574807	6.052882538	227	209.916	271.526	245.362	258.521	73.63966501	62.66118495	87.06920183	60.47282215	107.200272	2103.1149	2699.6087	2529.0587	2895.0109	2895.0109	40.3646194	31.4757305	40.3646194	42.3646194	43.0154131	0.673016506	1.073961938	1.534634292	0.447957684	0.938222998	55.8205635	66.9279742	77.9376499	74.2292248	77.2074834
1	563	»ôÖÝÊÐ	141082	ÏØ¼¶ÊÐ	ÁÙ·ÚÊÐ	µØ¼¶ÊÐ	É½Î÷Ê¡	111.755398	36.568931	1645.922472	1643.957682	1624.593904	1623.654439	1621.890654	6.676791732	6.684465411	6.430951282	6.423058445	6.410254225	122	137.843	159.232	144.621	192.864	14.99643202	18.23186186	36.91333313	26.84162286	81.54429757	1662.5721	2326.6605	2036.982	2123.5653	2123.5653	68.425876	72.9496856	71.7668899	71.1217286	67.246792	0.87625098	1.398272097	0.632114167	0.450126608	0.070698803	91.4768743	96.2112422	95.5209619	95.4692986	95.5317887
1	564	±òÖÝÊÐ	610482	ÏØ¼¶ÊÐ	ÏÌÑôÊÐ	µØ¼¶ÊÐ	ÉÂÎ÷Ê¡	108.081892	35.035702	2106.797694	2104.982331	2102.813988	2103.146511	2095.837178	6.672949017	6.733112093	6.646099694	6.631760551	6.670079005	408	452.37	516.561	395.309	372.266	95.28311711	121.9097334	180.9815257	84.00022288	165.0897831	2870.2668	3783.7547	3357.0373	4024.6007	4024.6007	42.9682114	45.7144235	50.7360686	55.214833	53.3924444	0.747988173	1.193597513	4.45041978	1.227282024	0.211911755	80.5384501	81.5586932	87.7946863	89.8617728	89.9242631
1	565	ÑÎºþÇø	140802	ÊÐÏ½Çø	ÔË³ÇÊÐ	µØ¼¶ÊÐ	É½Î÷Ê¡	110.998272	35.015101	1926.564744	1913.246633	1860.889068	1860.244029	1834.854885	5.60831297	5.539273608	5.165275082	5.155568011	5.031072015	123	184.285	176.057	175.843	194.357	60.59200389	113.6279629	126.2320143	135.3404258	188.1072432	6448.6125	6996.3397	6660.9431	7014.2125	7014.2125	69.4744319	69.8712471	74.448763	72.4778091	74.5424599	-0.086582595	-0.138163641	2.858972765	0.677903266	0.438000512	91.0853666	96.1290452	92.2254572	93.9948696	93.4455571
1	566	¸»Æ½ÏØ	610528	ÏØ	Î¼ÄÏÊÐ	µØ¼¶ÊÐ	ÉÂÎ÷Ê¡	109.180331	34.751086	2080.822803	2078.54322	2059.77695	2049.903374	2043.341924	5.824982572	5.772835015	5.613111158	5.555641916	5.55177698	133	158.74	175.718	133.776	162.896	85.29352298	127.5268596	183.8852396	105.1763013	182.6893063	3331.3677	4252.9587	3719.06	4357.4663	4357.4663	52.3769195	58.2102528	61.6079877	62.7319302	42.9713037	0.976925549	1.558922919	1.358082206	1.229675192	0.447244263	69.1945809	68.8639156	71.9394341	79.209206	75.122982
1	567	å±ÇÅÇø	610111	ÊÐÏ½Çø	Î÷°²ÊÐ	µØ¼¶ÊÐ	ÉÂÎ÷Ê¡	109.064671	34.273409	489.9089229	470.4217892	451.1686021	442.5467458	413.5935917	1.03055607	0.950917128	0.788070158	0.751052764	0.661203374	20.83039035	29.56539081	30.47423168	24.03296244	24.69487175	34.12771587	62.78677304	85.41618607	61.05682422	86.87358527	1047.4072	1183.4588	1124.0363	1213.2891	1213.2891	82.0928184	87.7264983	90.0325815	93.1831779	98.0672555	0.209070162	0.333622422	1.582386496	0.612486306	0.461490068	86.5147139	95.4762076	86.5901148	96.4724657	96.5059219
1	568	ÁéÌ¨ÏØ	620822	ÏØ	Æ½Á¹ÊÐ	µØ¼¶ÊÐ	¸ÊËàÊ¡	107.621124	35.065399	3565.967148	3565.36699	3566.050184	3562.306571	3558.931533	12.21686432	12.51462617	15.40338152	15.50521897	15.0305316	646	670.16	844.502	715.528	710.243	179.8175343	187.2038174	235.7685671	136.7078028	269.0951612	4904.0667	6412.5895	5935.4217	6929.9073	6929.9073	39.7056902	31.2076664	35.3578641	34.0535162	34.4882989	0.245802857	0.392238392	1.382528621	0.661025802	0.34054462	55.0091898	53.1756786	60.6970397	57.3277415	65.5799055
1	569	·ö·çÏØ	610324	ÏØ	±¦¼¦ÊÐ	µØ¼¶ÊÐ	ÉÂÎ÷Ê¡	107.900219	34.375411	1141.439668	1139.191441	1131.885862	1132.909585	1131.067915	3.543088048	3.565290282	3.549080424	3.550339698	3.530151528	76.4060623	97.45129884	105.835	77.70120691	82.04004155	61.61056382	113.2641536	149.2391795	72.98737615	111.023371	1808.504	2280.8711	2161.1156	2316.4354	2316.4354	19.8781592	26.1510423	28.8190265	30.7887235	34.5741641	0.697836475	1.113568251	1.17138951	0.875722529	0.489111972	74.2270693	74.4223507	80.7665214	79.1793195	84.1374414
1	570	Î÷·åÇø	621002	ÊÐÏ½Çø	ÇìÑôÊÐ	µØ¼¶ÊÐ	¸ÊËàÊ¡	107.651077	35.730652	1734.736501	1723.834782	1693.316797	1686.592843	1676.696748	5.889672066	5.937993508	5.740552187	5.721847735	5.667827376	370	290.929	343.725	295.475	253.827	136.0346478	85.41613875	135.6497597	95.16040932	173.5690135	2303.3324	2748.3896	2578.7958	2893.1323	2893.1323	53.7446541	52.9870783	58.4743838	60.3236014	61.9430346	1.971997728	3.146803211	0.948312687	0.77399693	0.207979039	69.9695544	87.8058277	90.304359	93.4084069	97.1359929
1	571	°×Ë®ÏØ	610527	ÏØ	Î¼ÄÏÊÐ	µØ¼¶ÊÐ	ÉÂÎ÷Ê¡	109.590671	35.177452	1751.226781	1745.762593	1745.394961	1741.532773	1738.887339	5.519949021	5.498784457	5.505094702	5.481054618	5.48613027	133	156.156	166.399	135.256	124.597	48.40895766	67.54350582	84.16662083	52.87267362	113.6837122	2153.4737	2897.636	2500.7044	2842.9104	2842.9104	53.5100817	62.4289774	68.1432631	70.9018838	48.0538976	0.895209037	1.428524298	1.769188305	0.637835533	0.337149533	72.4648878	68.9962963	65.1387054	61.4499513	54.1279137
1	572	ÎäÉ½ÏØ	620524	ÏØ	ÌìË®ÊÐ	µØ¼¶ÊÐ	¸ÊËàÊ¡	104.890782	34.72138	3743.067152	3748.928212	3738.512261	3734.458895	3718.605096	17.28292048	17.56805415	17.14754312	17.10831965	17.35272215	1360	1636.22	1567.71	1279.35	1450.23	229.0251409	357.6800096	324.5395329	198.2734307	434.3191743	4878.9254	5917.3307	5243.2653	6321.4933	6321.4933	33.7070817	33.3824063	37.2025224	33.7381376	35.9060504	0.850966013	1.357923767	1.290526316	0.798406863	0.518398637	62.4800552	64.3861083	58.9199016	61.5515137	62.0793204
1	573	äü¹ØÏØ	610522	ÏØ	Î¼ÄÏÊÐ	µØ¼¶ÊÐ	ÉÂÎ÷Ê¡	110.24635	34.544296	746.0135273	741.7862449	743.8465879	742.9657759	741.3285496	3.010429127	3.141746781	3.05755908	3.031262542	3.020729956	229	377.533	399.04	335.141	296.892	17.66270666	52.21351394	63.50863172	43.86073637	59.74517757	1050.8399	1370.1542	1267.3469	1447.3686	1447.3686	55.3942959	53.7276292	58.1393939	53.7276292	51.650614	0.701175104	1.118895848	1.604793845	0.802472606	0.213383727	87.0843602	90.8048079	90.5714286	90.3592339	85.6704419
1	574	³Î³ÇÏØ	610525	ÏØ	Î¼ÄÏÊÐ	µØ¼¶ÊÐ	ÉÂÎ÷Ê¡	109.93235	35.190245	1811.329599	1805.847221	1803.401021	1795.540349	1794.676447	4.582406576	4.563775941	4.545779426	4.508509257	4.504406543	54.85218853	65.66940228	68.71389119	60.92940819	59.85692362	60.61702728	83.78199699	95.07372457	75.69599763	137.5298943	2676.9677	3378.3259	3059.444	3294.7314	3294.7314	67.1798646	68.3510358	70.3382153	67.8382153	45.5692248	0.968435297	1.545374652	1.607112404	0.611837275	0.259506011	75.3116024	74.2413976	76.0147528	55.982373	65.1700423
1	575	ÂåÄÏÏØ	611021	ÏØ	ÉÌÂåÊÐ	µØ¼¶ÊÐ	ÉÂÎ÷Ê¡	110.148509	34.090838	5952.879304	5959.531195	5958.065088	5954.679017	5951.160403	28.51310694	28.61502827	27.93640421	27.93667399	28.36804687	888	1528.41	1625.19	1344.27	1204.18	127.7214349	476.439143	586.2879743	376.8199384	467.5173063	7565.3419	9159.5407	8770.1929	9801.0163	9801.0163	36.2344788	38.456701	45.1233677	50.1233677	48.2356126	0.894862875	1.427971914	1.666646129	1.25504357	0.172429364	71.2990494	72.8453108	73.6021844	79.2140768	80.6564817
1	576	ÈýÔ­ÏØ	610422	ÏØ	ÏÌÑôÊÐ	µØ¼¶ÊÐ	ÉÂÎ÷Ê¡	108.940509	34.617382	904.9060028	892.4594253	875.0941767	869.8003045	867.4759823	2.218073686	2.153137898	2.060500761	2.026097096	1.995432753	32.93030104	39.66996592	46.5315329	34.24405062	31.912762	47.59312396	75.40914318	115.6777203	64.92887438	104.2641409	1601.195	2023.9075	1832.0317	2066.8816	2066.8816	44.7244751	48.5578084	52.4863799	52.7244751	54.0990903	0.930361203	1.484618151	1.518582599	0.900944214	0.422872532	70.1706119	70.3955395	76.5097475	83.181895	84.0891533
1	577	Ñ®ÒØÏØ	610429	ÏØ	ÏÌÑôÊÐ	µØ¼¶ÊÐ	ÉÂÎ÷Ê¡	108.333986	35.111978	3780.259668	3779.102862	3801.525437	3798.398882	3730.728677	17.97240172	18.03137423	18.04164635	18.00332939	18.16993195	549	613.102	703.361	503.025	537.362	108.0509614	137.940662	218.8882906	91.21309973	203.9386251	4463.8251	6065.2104	5360.9875	6256.3113	6256.3113	19.3328571	23.0365608	29.4222569	39.0774293	36.3031538	0.921602623	1.470641701	3.243701964	1.128635042	-0.136041072	71.9679041	69.2967245	71.2003244	74.2115647	65.0734223
1	578	ãþÑôÏØ	610423	ÏØ	ÏÌÑôÊÐ	µØ¼¶ÊÐ	ÉÂÎ÷Ê¡	108.842623	34.527114	1281.641166	1274.089202	1256.36381	1254.751343	1245.828616	3.593298708	3.527937217	3.403332552	3.379667946	3.31953767	72.8095312	88.7537582	104.209	77.00228198	90.70479528	60.52624743	97.29654127	143.5721372	79.08016875	121.0511557	2085.0107	2652.2283	2417.7014	2633.6823	2633.6823	25.0768157	28.910149	34.3716875	41.2805194	31.4528328	0.981163956	1.565686331	1.257729899	0.94754326	-0.491723409	63.2275137	58.0005238	65.3741419	71.9141234	58.9922988
1	579	ÕÅ¼Ò´¨»Ø×å×ÔÖÎÏØ	620525	×ÔÖÎÏØ	ÌìË®ÊÐ	µØ¼¶ÊÐ	¸ÊËàÊ¡	106.204518	34.988037	2373.503592	2371.77624	2365.437909	2362.392237	2362.209491	9.413071472	9.516742085	9.503171116	9.477281232	9.518573418	418	446.015	464.784	417.07	419.128	159.9995624	187.0783824	207.2661639	150.7355398	255.0252751	3665.0586	4247.8307	3716.9549	4397.9365	4397.9365	20.9569439	20.755331	28.3942199	22.7406251	29.9415726	1.010447627	1.612415568	1.5	0.633587786	0.466471963	39.3896751	73.8905303	73.6605803	74.294716	67.8195172
1	580	·ïÏèÇø	610322	ÊÐÏ½Çø	±¦¼¦ÊÐ	µØ¼¶ÊÐ	ÉÂÎ÷Ê¡	107.400737	34.521218	2155.242044	2150.97184	2135.917181	2127.646001	2127.514844	7.917929461	8.028485196	7.877855721	7.834386154	7.824598966	250	310.4	327.605	252.898	222.263	128.2070017	209.5649158	259.0973688	136.3598379	214.4792302	3706.144	4405.9974	4268.6774	4690.7711	4690.7711	37.7786969	41.5826185	39.4710046	46.8730365	43.7116088	0.785383884	1.253271489	1.282977069	0.970908864	0.212811541	82.6421129	82.5372042	85.0180934	87.1036962	88.0297756
1	581	Îä¹¦ÏØ	610431	ÏØ	ÏÌÑôÊÐ	µØ¼¶ÊÐ	ÉÂÎ÷Ê¡	108.200398	34.260204	589.482157	580.1190066	574.9251964	573.1988253	570.1188632	1.38962088	1.349482265	1.309688572	1.294818223	1.280778342	3.983648369	5.407646282	6.069110227	4.326030532	3.781162959	40.23207865	74.35083776	97.60684622	52.69114867	73.79581794	1289.9082	1543.4202	1481.8568	1570.2811	1570.2811	22.5732516	36.501823	41.7399183	41.5176961	38.4231414	1.071455515	1.709768529	1.398138007	0.627353681	0.374321872	78.2031488	77.1068438	72.8007925	81.3303691	83.4246531
1	582	Âó»ýÇø	620503	ÊÐÏ½Çø	ÌìË®ÊÐ	µØ¼¶ÊÐ	¸ÊËàÊ¡	105.889557	34.570384	7394.436689	7393.182133	7394.539604	7384.434071	7375.239409	38.18844872	38.49170484	38.38378839	38.31171396	38.28561091	2650	3260.61	3158.81	2616.46	2583.48	282.781045	457.935825	449.537925	264.8162882	532.5434761	11677.864	14550.8394	13035.2946	14977.6512	14977.6512	51.3683473	51.5511883	49.4040938	50.9779302	57.9055641	0.700286302	1.117477547	1.197730711	0.982790666	0.053811971	86.6330234	90.4874297	89.312544	92.2079732	89.2869329
1	583	ÑîÁêÇø	610403	ÊÐÏ½Çø	ÏÌÑôÊÐ	µØ¼¶ÊÐ	ÉÂÎ÷Ê¡	108.084732	34.272117	199.6151743	193.444162	184.3953546	177.5167804	167.2006109	0.466068374	0.457756839	0.428913322	0.406850481	0.379353894	2.730802138	3.857341202	4.231283774	2.897164818	2.242329245	15.01626944	27.46998073	37.39240172	23.3994254	33.61077426	641.731	667.2653	657.5093	680.1943	680.1943	61.9731198	61.4333088	63.9592171	69.7657206	66.6692927	0.563955986	0.899929286	1.499706789	0.196773081	0.400656486	84.0964617	96.8761483	87.4145891	94.1955353	93.2500951
1	584	ºé¶´ÏØ	141024	ÏØ	ÁÙ·ÚÊÐ	µØ¼¶ÊÐ	É½Î÷Ê¡	111.674966	36.253748	2701.657044	2696.177969	2655.198285	2650.648569	2646.230163	8.852049581	8.817943656	8.666220906	8.632653851	8.599030462	144	159.631	184.694	173.57	206.707	52.02057799	62.1612089	95.73370129	84.89994047	188.4248605	4220.3311	5346.3725	4918.0604	5108.9815	5108.9815	45.3516619	42.3587041	44.1444184	41.5692304	39.544568	0.998933726	1.594042332	0.690299664	0.266399895	-0.087289821	84.6926837	93.5878688	92.691072	93.3275332	93.0668243
1	585	µ¤·ïÏØ	611022	ÏØ	ÉÌÂåÊÐ	µØ¼¶ÊÐ	ÉÂÎ÷Ê¡	110.331676	33.698185	5542.213833	5540.303223	5546.584468	5541.959053	5547.26943	28.24671639	28.35510787	28.247978	28.23933976	28.40315049	1200	2223.15	2323.7	1923.92	1687.6	114.1418898	495.5019606	574.913676	382.0623358	441.0093721	7692.5121	8610.9434	8506.9149	9284.354	9284.354	45.5486334	48.6520816	51.985415	58.0069204	48.0079593	0.879230263	1.403026269	1.826238138	1.453092957	0.102831707	74.0190017	79.6922545	77.7887789	86.1630352	84.5608986
1	586	Ã¼ÏØ	610326	ÏØ	±¦¼¦ÊÐ	µØ¼¶ÊÐ	ÉÂÎ÷Ê¡	107.749767	34.274247	1783.476562	1779.392866	1763.628987	1762.872807	1756.854579	7.338378372	7.315622441	7.223621963	7.214777213	7.220590379	525	731.411	793.561	569.916	550.813	75.40446604	156.0086899	197.388664	93.27180065	140.592136	2863.0915	3249.3613	3173.8944	3465.9358	3465.9358	28.1631912	40.7961533	49.5461533	52.0082745	38.3352714	1.039147377	1.658213017	1.236604757	0.912608924	0.688553268	84.8111101	81.6016522	80.3716698	80.8814891	84.1019983
1	587	ÇåË®ÏØ	620521	ÏØ	ÌìË®ÊÐ	µØ¼¶ÊÐ	¸ÊËàÊ¡	106.137293	34.749865	3586.417459	3589.598093	3601.347179	3599.065499	3593.592517	12.16528277	12.53799176	12.5826657	12.54327491	12.52015436	729	869.294	839.606	730.178	721.967	234.528459	334.6793321	318.0520245	211.4407043	391.6962097	5411.3855	6907.5858	5855.7831	7123.653	7123.653	30.5806625	30.3656087	30.1639958	32.7018746	32.895672	1.311751152	2.09321881	1.784739237	0.792106586	0.069154159	45.5592046	62.3975364	67.0654001	70.710833	64.2602314
1	588	ÇØ¶¼Çø	610402	ÊÐÏ½Çø	ÏÌÑôÊÐ	µØ¼¶ÊÐ	ÉÂÎ÷Ê¡	108.706272	34.329567	376.4890126	366.9347384	339.3872224	335.5813652	305.735357	0.855760042	0.815848539	0.699140065	0.676385949	0.576192504	0.781447074	1.042249386	0.92560403	0.676387979	0.628055735	22.43286127	41.4262877	62.95332011	39.81563611	60.06031823	1115.1958	1227.6702	1159.3694	1209.8	1209.8	86.0960913	90.4765517	92.7690961	94.392823	92.8262386	0.443688312	0.708012887	1.078547507	0.59460179	0.073449736	75.2443236	71.5624742	77.5071781	84.5505952	96.9955431
1	589	»ªÖÝÇø	610503	ÊÐÏ½Çø	Î¼ÄÏÊÐ	µØ¼¶ÊÐ	ÉÂÎ÷Ê¡	109.761417	34.511949	2387.644488	2381.391828	2378.007288	2376.911934	2362.403618	10.71717911	10.71341161	10.6954729	10.67397052	10.64045219	743	1062.08	1152.1	954.069	854.987	74.57276999	158.0682328	198.3144165	134.1000171	183.3160063	3018.0502	3946.3219	3620.4326	4119.2439	4119.2439	39.405405	40.5765762	48.7278367	50.2824586	50.0815278	0.779608693	1.244055763	1.089213523	0.536962755	-0.122627063	90.8988391	93.6877427	92.4152707	91.0739609	82.2817994
1	590	·ïÏØ	610330	ÏØ	±¦¼¦ÊÐ	µØ¼¶ÊÐ	ÉÂÎ÷Ê¡	106.515756	33.908469	7348.353437	7345.696132	7357.855152	7357.809531	7347.222856	42.88561779	42.87428869	42.76343232	42.77517221	42.93015364	3180	4259.68	4327.97	3313.86	3252.28	249.6227846	526.4809468	600.2801275	273.0591328	485.1501213	11219.2253	14395.5201	13467.0433	14891.3189	14891.3189	57.9101423	59.2754907	69.2754907	70.8992177	60.5153793	0.998050913	1.592633589	3.74886658	1.30150888	-0.471032998	84.7416499	96.0340643	94.2233243	95.5224655	88.09706
1	591	¸¡É½ÏØ	141027	ÏØ	ÁÙ·ÚÊÐ	µØ¼¶ÊÐ	É½Î÷Ê¡	111.848883	35.968124	1944.356699	1943.549111	1979.670659	1979.627324	1974.978788	7.344638246	7.331789312	7.286596981	7.29255796	7.261493569	93.94656877	123.273	119.672	114.745	115.89	16.58327841	31.98477406	41.39833218	34.55836651	82.09773248	1473.7053	2203.0118	2001.987	2116.6493	2116.6493	33.9598049	41.011087	47.055043	41.7803177	42.7367377	2.424990952	3.869664355	0.84137375	0.631133041	-0.094878304	68.1072083	90.6802407	89.0026019	90.0810273	88.1143974
1	592	÷ëÓÎÏØ	610329	ÏØ	±¦¼¦ÊÐ	µØ¼¶ÊÐ	ÉÂÎ÷Ê¡	107.793525	34.677902	3289.562402	3291.121886	3294.766978	3291.896418	3294.921588	14.19177057	14.22354395	13.98982095	14.01312927	14.2209199	532	626.58	677.766	522.401	479.648	148.7820558	228.3428057	302.9486987	140.4963105	251.1264084	4078.3203	5728.172	5206.6515	5904.1491	5904.1491	27.6509614	40.2839235	42.8098319	49.4764985	38.7437412	0.978384761	1.561251448	1.598826662	3.715932808	1.120763577	82.7501421	80.0898204	81.1550038	89.5936725	93.9653828
1	593	ÎÅÏ²ÏØ	140823	ÏØ	ÔË³ÇÊÐ	µØ¼¶ÊÐ	É½Î÷Ê¡	111.22472	35.356644	2126.53139	2126.102936	2110.633267	2109.713908	2095.920399	6.631071321	6.632393923	6.507995281	6.499163826	6.430014276	87.70862817	121.34	120.084	120.379	124.612	44.73465892	80.6442155	88.54400011	90.00860726	149.6614199	2724.2904	3522.0026	3086.7502	3566.7538	3566.7538	42.5941395	44.8208601	44.4362447	41.9362447	42.1196333	1.096688937	1.750034607	0.463917959	-0.237247218	1.400228825	88.6451359	94.4790658	90.9915951	83.0167585	86.826539
1	594	±®ÁÖÇø	610103	ÊÐÏ½Çø	Î÷°²ÊÐ	µØ¼¶ÊÐ	ÉÂÎ÷Ê¡	108.934235	34.230769	6.415299184	6.415299184	6.415299184	6.415299184	6.403194183	0.003622833	0.002960674	0.002255432	0.002151219	0.001847018	0.002003296	0.002724626	0.003030775	0.002481746	0.002032651	6.975092824	10.97722984	12.6157276	9.610274819	11.07106831	445.5632	445.5632	445.5632	445.5632	445.5632	99.7810165	99.9299932	99.9448882	99.8653923	100	1.677687468	2.677159429	0.997195239	0.557082337	0.410994197	81.4623598	84.4614683	97.0260113	97.760098	100
1	595	áÇá¼Çø	620802	ÊÐÏ½Çø	Æ½Á¹ÊÐ	µØ¼¶ÊÐ	¸ÊËàÊ¡	106.674767	35.542491	3469.02216	3461.31761	3477.240788	3467.552431	3453.651162	12.19894471	12.21807822	12.45713647	12.41226998	12.87228068	566	459.901	557.296	514.777	514.388	182.8335147	118.3717118	183.8400362	144.8454198	228.0287623	5040.4077	5939.8774	5577.1452	6376.6607	6376.6607	63.4625212	59.0411279	66.3421943	64.0965414	65.9175235	0.733044228	1.169750805	0.626916325	0.659257661	0.303984046	87.9162191	89.1575404	86.9269566	85.7063699	89.9813553
1	596	½ðÌ¨Çø	610303	ÊÐÏ½Çø	±¦¼¦ÊÐ	µØ¼¶ÊÐ	ÉÂÎ÷Ê¡	107.146806	34.376069	480.1921864	479.1444333	471.3950193	471.3521343	467.1929459	1.671679575	1.661672013	1.599215228	1.599449049	1.601461453	105	129.795	134.361	103.609	99.67279235	34.86823345	56.1389828	68.24103113	37.54631785	58.31407618	1404.1522	1591.3597	1513.1095	1624.0098	1624.0098	66.7098292	79.3427913	81.9292079	82.1375692	87.617746	0.526655871	0.840407857	1.562563926	0.333167527	0.956974167	83.8222183	87.7335038	86.6790981	96.1452259	99.2596925
1	597	Òí³ÇÏØ	141022	ÏØ	ÁÙ·ÚÊÐ	µØ¼¶ÊÐ	É½Î÷Ê¡	111.718951	35.738576	2532.330409	2525.491021	2574.606465	2577.88242	2572.457696	9.510369907	9.465964138	9.42584017	9.448607813	9.406054167	160	227.101	214.316	203.927	215.154	33.17508848	67.45212908	78.87604805	68.64439609	132.0996477	2458.8515	3347.931	3080.0365	3432.8799	3432.8799	42.4329326	41.8952982	44.516266	38.6694918	42.6389483	1.30217122	2.077931692	0.509717211	0.197876393	0.030743703	85.6874365	95.047269	90.5884546	87.7735229	83.7743798
1	598	ÁÙÎ¼Çø	610502	ÊÐÏ½Çø	Î¼ÄÏÊÐ	µØ¼¶ÊÐ	ÉÂÎ÷Ê¡	109.492726	34.498192	2049.086095	2029.742475	2004.299897	1997.721203	1970.107753	5.795802592	5.742748561	5.568959958	5.533428521	5.445230028	147	210.226	229.6	191.376	161.703	70.16136397	126.8214316	164.4754537	120.5468523	168.4306062	4002.9425	4878.2031	4434.1684	4942.9919	4942.9919	52.3253295	55.5712526	59.4060194	58.7899075	55.2218155	0.59773374	0.953829928	1.283828276	0.896683799	0.157774304	66.1724162	58.35906	68.0016759	86.6537957	83.6846625
1	599	ç­ÏØ	140826	ÏØ	ÔË³ÇÊÐ	µØ¼¶ÊÐ	É½Î÷Ê¡	111.572855	35.487051	2210.098622	2209.017254	2203.581694	2203.491847	2199.369937	9.25097945	9.23997044	9.180886504	9.182542237	9.150782492	132	187.106	186.205	181.085	185.643	24.30902504	49.66447239	55.23655535	50.92109104	93.32949209	2270.4932	2963.7133	2772.1804	3083.4804	3083.4804	41.6211898	41.99089	45.1529454	45.1529454	45.1829454	0.509990272	0.81381383	1.622300453	0.820769259	0.546080422	83.7489545	84.2824043	88.1235836	70.4023242	82.5152933
1	600	ÕýÄþÏØ	621025	ÏØ	ÇìÑôÊÐ	µØ¼¶ÊÐ	¸ÊËàÊ¡	107.925175	35.501645	2861.177813	2854.720384	2850.666655	2841.473379	2847.787095	10.29825	10.26583181	10.73071061	10.68531208	10.73343782	293	293.232	370.43	273.637	313.661	94.43918899	93.91888353	150.6680294	69.94833544	159.5032209	3380.6343	4586.6156	4137.0305	4739.8733	4739.8733	30.5782843	32.3337652	24.1815913	34.2337652	32.343986	0.55772384	0.889984378	2.185678074	0.951793648	0.272702565	61.6433872	54.7626347	65.0704473	69.5763624	68.3945647
1	601	»ª³ØÏØ	621023	ÏØ	ÇìÑôÊÐ	µØ¼¶ÊÐ	¸ÊËàÊ¡	107.990035	36.461355	7547.906992	7632.912664	7631.965609	7628.519391	7635.229957	32.96560137	33.2976124	34.28788965	34.3715114	35.31542105	1260	672.39	1037.73	754.609	975.293	255.1702597	40.71692962	150.9876165	55.33799709	242.111814	6880.7632	8470.3041	8027.1282	8914.9134	8914.9134	33.8928745	37.6972223	40.2681443	36.4219904	42.149716	4.724571613	7.539206011	1.757323626	0.414094424	0.200616461	71.0793988	93.100175	94.7688117	93.4546358	93.6807441
1	602	ÐËÆ½ÊÐ	610481	ÏØ¼¶ÊÐ	ÏÌÑôÊÐ	µØ¼¶ÊÐ	ÉÂÎ÷Ê¡	108.490475	34.299221	777.5334558	772.7293997	762.0912013	758.5836221	741.6079294	1.781586708	1.741241436	1.663990754	1.644745216	1.559750994	2.815084277	3.835263884	4.292726666	3.127486291	2.660945691	43.76977005	80.74734705	107.5359972	61.23892214	87.83823718	1794.8887	2069.8577	1958.1607	2109.5675	2109.5675	42.8702999	44.2800744	56.5607761	64.5177654	62.5320528	0.75953578	1.212024536	1.258959071	0.926485246	0.233321932	76.8241704	83.226388	84.6243584	86.9961445	89.136756
1	603	Ô«ÇúÏØ	140827	ÏØ	ÔË³ÇÊÐ	µØ¼¶ÊÐ	É½Î÷Ê¡	111.669917	35.29762	3731.126798	3720.154673	3713.142169	3712.369141	3709.333117	15.47246742	15.63099689	15.61532641	15.60750927	15.58876247	270	423.383	410.396	388.179	422.074	23.40583212	75.5403445	77.14334889	67.26490841	118.9585009	3472.3213	4770.4445	4203.4522	4781.0415	4781.0415	48.7898673	53.3353218	56.4973772	53.8886815	56.4685598	0.49400241	0.788301298	0.606892579	1.029406061	0.416875097	84.0495772	91.3854021	86.8191324	91.2357798	88.5443758
1	604	Î¼³ÇÇø	610404	ÊÐÏ½Çø	ÏÌÑôÊÐ	µØ¼¶ÊÐ	ÉÂÎ÷Ê¡	108.737213	34.361988	414.1133249	405.9086186	391.040186	382.8647567	367.3168421	0.91730481	0.871634984	0.764058386	0.730259307	0.649991929	2.096753125	2.810467113	3.099715419	2.281434072	2.376664345	21.43009851	39.30904825	56.86535589	35.93559359	54.86120101	1218.7945	1361.4738	1287.8011	1342.0324	1342.0324	74.2663401	77.3421243	77.2454238	77.3573932	87.0764926	0.470404656	0.750645328	1.54534413	1.446704662	-0.164348979	78.7781375	77.3083927	82.5067828	92.1847452	99.9000326
1	605	ÁÙâ¢ÏØ	140821	ÏØ	ÔË³ÇÊÐ	µØ¼¶ÊÐ	É½Î÷Ê¡	110.774547	35.144277	2174.965728	2176.535679	2171.188212	2170.884417	2168.916369	5.578896834	5.510248364	5.458832331	5.469414533	5.465232252	20.39766585	26.12515746	26.04415538	25.92463772	25.42076426	55.91540936	95.03507834	97.02889764	97.28934605	148.0411649	5518.6023	6549.0995	6008.0608	6539.0607	6539.0607	35.6318311	30.1810974	33.6116291	36.8014218	39.6925557	0.523373699	0.835170353	0.912577343	0.749634758	0.172294065	55.7315567	61.2751591	59.2352784	66.4741095	65.6835163
1	606	Ò«ÖÝÇø	610204	ÊÐÏ½Çø	Í­´¨ÊÐ	µØ¼¶ÊÐ	ÉÂÎ÷Ê¡	108.980514	34.908916	3305.907991	3299.986116	3289.713138	3279.931272	3267.858311	13.68456077	13.68948525	13.55105755	13.52067803	13.5133571	467	541.932	626.573	445.423	400.753	86.95776871	125.1797372	193.3907506	86.73759475	190.8066217	4080.4779	5331.4997	4733.2604	5466.8218	5466.8218	60.63688	53.5688034	56.1552201	59.5262608	60.1172454	0.993932199	1.586061175	1.573733708	0.566454689	0.329859218	86.0897195	83.2878071	93.137089	91.6473155	90.974347
1	607	ÖÜÖÁÏØ	610124	ÏØ	Î÷°²ÊÐ	µØ¼¶ÊÐ	ÉÂÎ÷Ê¡	108.222154	34.163621	6666.654199	6653.022456	6677.575052	6673.400204	6645.852876	34.13330358	34.14590807	34.09823885	34.06828701	34.07157073	2970	4356.04	4676.46	3337.46	3270.8	280.5945261	642.487832	786.7655998	365.9890965	524.1038757	9859.1107	11592.3511	11358.0665	12525.3577	12525.3577	33.293737	33.1913304	37.2898853	38.6068299	29.1221959	0.786885045	1.255666957	1.217553238	1.18208291	0.310511597	72.9848545	72.2855929	71.275395	71.6125312	71.0341365
1	608	Ïå·ÚÏØ	141023	ÏØ	ÁÙ·ÚÊÐ	µØ¼¶ÊÐ	É½Î÷Ê¡	111.441725	35.876293	1752.867302	1752.26657	1755.265246	1753.69048	1747.014811	4.79617398	4.783176286	4.621541538	4.605330864	4.568338848	55.11877951	66.65103289	62.78307621	60.52718007	80.93645466	39.4562629	54.95141917	69.48063537	64.44878771	122.7033357	3295.6607	3876.716	3591.0403	3819.5307	3819.5307	48.3339505	48.0788484	47.8339505	46.2339505	37.8244308	1.463204474	2.334899514	0.589570143	0.225621875	0.114635597	84.278253	91.7467344	90.9157159	87.8752382	87.5594365
1	609	º«³ÇÊÐ	610581	ÏØ¼¶ÊÐ	Î¼ÄÏÊÐ	µØ¼¶ÊÐ	ÉÂÎ÷Ê¡	110.442847	35.476788	3109.308208	3100.39629	3097.805091	3097.865877	3056.364301	13.68097573	13.73775915	13.53549635	13.4059394	13.4473348	392	459.811	479.383	436.65	469.993	48.092268	67.43041337	81.33972312	67.09615947	159.0082183	4202.9701	5486.887	4926.1358	5396.7607	5396.7607	67.8654668	66.1346976	67.8654668	72.8654668	70.1083538	1.124226244	1.793977095	1.697936929	1.159104698	0.066534911	82.0467079	91.4274361	93.5442776	95.3975714	92.0026049
1	610	ÑÖÁ¼Çø	610114	ÊÐÏ½Çø	Î÷°²ÊÐ	µØ¼¶ÊÐ	ÉÂÎ÷Ê¡	109.226102	34.662234	354.8575122	350.307562	335.4702333	326.524125	324.8008679	0.839631211	0.814128906	0.748905233	0.715194212	0.705805196	0.59682146	0.741286583	0.951730821	0.73451454	0.809154781	25.09253183	37.96221118	53.90255342	39.24544918	54.54578526	878.2891	1026.9884	924.0384	1017.7095	1017.7095	42.7871658	44.9162143	47.2638193	50.1610157	58.3123409	0.745221584	1.189182747	1.879402901	0.775800739	0.234827054	84.4957538	83.7668822	80.6801207	89.325398	86.9851465
1	611	ãþ´¨ÏØ	620821	ÏØ	Æ½Á¹ÊÐ	µØ¼¶ÊÐ	¸ÊËàÊ¡	107.36785	35.332666	2535.915932	2532.793138	2569.178865	2567.169497	2527.170254	7.333484453	7.441760243	8.6139876	8.670121887	8.572047993	460	410.04	500.14	443.914	463.826	166.0021769	128.8092759	174.9531798	122.6269748	210.9525228	3580.4337	4504.0764	4255.0656	4831.1933	4831.1933	37.0391936	40.0391936	39.7870927	41.7712197	39.1440529	0.641818169	1.024177384	0.929318277	0.808259267	0.076664868	65.4084135	69.4373316	64.7301276	58.59375	72.2610809
1	612	À¶ÌïÏØ	610122	ÏØ	Î÷°²ÊÐ	µØ¼¶ÊÐ	ÉÂÎ÷Ê¡	109.323479	34.151624	3931.699365	3929.625558	3948.876805	3945.677089	3916.300681	16.88046453	16.94618696	16.7113744	16.69741488	16.80460321	1170	1793.3	1870.33	1491.31	1506.48	147.5357753	364.2731112	439.9305758	268.5508561	357.1995078	5149.6041	6907.3358	6498.2352	7189.7261	7189.7261	23.206705	24.7940066	26.1828955	25.9905878	34.1519386	0.85015215	1.356625049	1.449601745	0.802141921	0.245167576	68.3141627	73.0493608	76.2895412	77.0074284	77.3503078
1	613	ÓÀ¼ÃÊÐ	140881	ÏØ¼¶ÊÐ	ÔË³ÇÊÐ	µØ¼¶ÊÐ	É½Î÷Ê¡	110.447549	34.86705	2090.836592	2089.289645	2093.735438	2090.064545	2077.756424	6.954273769	6.967130662	6.929004499	6.897306192	6.937792835	238	353.582	353.244	332.065	338.68	42.27723466	84.61341825	91.7339973	83.03025022	118.2375398	4141.7202	4928.4574	4530.3221	4980.3682	4980.3682	42.5466535	42.9163537	44.766248	42.7207935	46.1463279	0.662023195	1.05641943	1.164702387	0.658687455	-0.057454543	74.6371317	83.5568706	81.3235731	84.5622014	80.3754807
1	614	ºÏË®ÏØ	621024	ÏØ	ÇìÑôÊÐ	µØ¼¶ÊÐ	¸ÊËàÊ¡	108.01953	35.819243	6754.81824	6769.304415	6771.677298	6765.047132	6755.601362	32.8630164	33.22052019	33.98207764	33.93364933	33.89661218	835	593.414	771.28	595.196	716.761	182.9214131	67.85478445	145.515835	66.1860012	225.1558446	7044.7232	8926.9092	8552.7942	9652.7625	9652.7625	42.0759014	36.1935485	36.571799	39.2515376	39.642258	0.469410538	0.749058971	3.454428755	1.598847262	0.173403194	55.3490061	58.2478504	77.6703488	85.5747178	88.1187536
1	615	ÄþÏØ	621026	ÏØ	ÇìÑôÊÐ	µØ¼¶ÊÐ	¸ÊËàÊ¡	108.359976	35.49189	5241.237357	5225.927327	5218.572828	5207.856275	5201.859557	18.98790036	19.54192186	20.27593569	20.21691607	20.07357064	789	691.196	855.001	686.938	766.682	242.0846581	178.4964519	275.8980029	158.9246535	339.2180903	6458.8694	8332.1854	7811.2191	8677.5374	8677.5374	28.5294174	34.3826321	34.7608827	41.2166725	41.2166725	0.731834146	1.167819825	2.203745318	0.664250643	-0.0025288	39.8828015	57.1994047	62.9129032	64.7064048	77.290835
1	616	ÜÇ³ÇÏØ	140830	ÏØ	ÔË³ÇÊÐ	µØ¼¶ÊÐ	É½Î÷Ê¡	110.694369	34.69358	1982.491743	1960.246973	1980.895684	1975.932292	1965.832275	6.577845752	6.737317305	6.449942521	6.420419852	6.350588616	166	259.704	260.772	240.177	242.283	43.61252037	105.6371741	114.87474	99.55996267	135.8665529	4605.5193	5360.7399	4992.1506	5438.0213	5438.0213	47.7163382	45.0847593	49.6900224	44.8216014	51.0876698	0.887346642	1.415977931	0.958192307	0.557748423	0.21057982	67.076451	77.5092734	66.8827788	70.2866208	71.101343
1	617	Ò¢¶¼Çø	141002	ÊÐÏ½Çø	ÁÙ·ÚÊÐ	µØ¼¶ÊÐ	É½Î÷Ê¡	111.579554	36.078841	2400.685008	2398.16472	2374.447761	2369.58066	2362.665924	7.914646938	7.902529347	6.500483536	6.4731242	6.440911419	213	242.701	160.952	150.558	159.775	46.82470288	59.89542299	90.2762398	78.45100589	172.4332014	3974.0226	4854.4057	4548.0893	4781.1107	4781.1107	64.1193341	64.8655198	74.0159916	73.3967793	72.6015901	0.881308577	1.406342726	0.639382223	0.032901793	0.362944878	94.161291	97.0039809	96.0405761	96.3349741	97.3184705
1	618	ºÓ½òÊÐ	140882	ÏØ¼¶ÊÐ	ÔË³ÇÊÐ	µØ¼¶ÊÐ	É½Î÷Ê¡	110.712063	35.596383	952.6575245	938.097693	930.5705337	923.1634794	915.4264943	3.051077474	2.972070804	2.911830818	2.863972214	2.826114352	62.69209902	73.50906316	75.71468597	72.43414185	94.59970642	29.66853032	42.06514508	48.09798373	48.66349509	85.21262496	2069.1174	2417.835	2234.2235	2410.47	2410.47	55.2204858	54.6198852	56.0751867	55.9982636	57.5220157	2.388615812	3.811618949	0.387515324	-0.107042224	0.473901414	94.9222191	97.9887809	96.8952967	95.2485855	96.0358698
1	619	×õË®ÏØ	611026	ÏØ	ÉÌÂåÊÐ	µØ¼¶ÊÐ	ÉÂÎ÷Ê¡	109.114207	33.68611	5444.162338	5442.134404	5443.33964	5442.247184	5415.291451	26.96980876	27.09957614	26.92679263	26.93231577	27.06448549	1960	3259.83	3399.91	2621.48	2553.9	175.7654662	556.3348615	644.9912898	350.7809862	477.0799688	6578.9547	8468.7457	8194.3025	8986.3192	8986.3192	33.1254653	38.9587986	45.2087986	50.0319346	47.3512988	0.74551266	1.189647228	1.964895492	1.339593505	0.140587492	76.613091	82.0701118	85.9225893	90.4790691	89.9007055
[truncated: 30 more columns]
