# Supplementary material for: The coupling relationship and driving mechanism between urbanization and ecosystem services in the Yellow River Basin from a multi-spatial scale perspective
Source: PLoS One. 2023 Dec 7;18(12):e0293319. doi: 10.1371/journal.pone.0293319 (PMC10703268; doi:10.1371/journal.pone.0293319)
Supplement: S1 Data — (ZIP) [file pone.0293319.s001.zip › Basic Data/U_AGG_horizaontal.csv]

city	province	ID_CODE	Urban agglomeration	XC	YC	CARBON_00	CARBON_05	CARBON_10	CARBON_15	CARBON_20	HQ_00	HQ_05	HQ_10	HQ_15	HQ_20	SDR_00	SDR_05	SDR_10	SDR_15	SDR_20	WY_00	WY_05	WY_10	WY_15	WY_20	NPP_00	NPP_05	NPP_10	NPP_15	NPP_20	³ÇÕò»¯ÂÊ_00	³ÇÕò»¯ÂÊ_05	³ÇÕò»¯ÂÊ_10	³ÇÕò»¯ÂÊ_15	³ÇÕò»¯ÂÊ_20	PER_GDP_00	PER_GDP_05	PER_GDP_10	PER_GDP_15	PER_GDP_20	NO_NONG_00	NO_NONG_05	NO_NONG_10	NO_NONG_15	NO_NONG_20	Beds_00	Beds_05	Beds_10	Beds_15
¼ÃÄÏÊÐ	É½¶«Ê¡	1	É½¶«°ëµº³ÇÊÐÈº	117.000923	36.675807	252.3741383	250.2845339	241.7525488	239.9400041	240.8983563	6.951234426	6.718442216	6.143281336	6.042176903	6.226745482	71	97	74	65	97	28198.69972	48176.41261	40288.29936	32873.86491	64422.01249	537.2131668	608.6758214	567.4863201	599.713349	599.713349	51.38608149	52.97544146	57.35882676	59.33524242	60.28607957	7579.105501	16956.79259	35987.05611	56478.31553	59241.46992	74.79084133	80.5708806	85.04476497	87.43777427	87.12830323	104425	144765	214104	276880
Ðí²ýÊÐ	ºÓÄÏÊ¡	2	ÖÐÔ­³ÇÊÐÈº	113.826063	34.022956	435.0078918	432.9161078	430.2408238	427.2281726	424.3621036	13.62321425	13.53441675	13.30322185	13.13725549	12.78571702	149	301	277	284	289	18782.18121	87780.03733	62170.88994	77079.94869	97648.4735	699.6070865	771.9770363	768.4905604	833.8400329	833.8400329	48.71064233	50.71064596	53.60210648	56.43215602	57.57541223	5603.428942	12398.44605	51869.6941	45166.27562	54141.26641	77.47929597	83.19104593	85.65760151	87.07639743	88.12846786	215945	255112	345519	510366
½úÖÐÊÐ	É½Î÷Ê¡	3	É½Î÷ÖÐ²¿³ÇÊÐÈº	112.376465	37.696495	167.6932107	167.4883811	164.4923931	163.7976668	163.593666	7.300897477	7.303614002	7.088457543	7.03050257	6.985246487	108	115	155	145	175	1204.011825	1153.84257	3598.947332	2911.077009	7653.98472	151.3878567	210.3604484	178.1728776	196.7957863	196.7957863	46.90847382	50.16062604	57.38065261	60.70125674	62.90266764	7836.299406	21376.30186	62951.98237	91563.74636	80949.99828	74.56199411	79.49860661	83.77207231	87.35909987	88.10751891	43954	47045	70825	112341
ÓÜÁÖÊÐ	ÉÂÎ÷Ê¡	4	ºô°ü¶õÓÜ³ÇÊÐÈº	109.741193	38.290162	286.9928297	285.8180818	288.4656943	288.0449183	285.5970278	19.96306419	19.98812869	19.47519953	19.42717432	19.63699198	76	42	78	66	86	7830.155944	890.3113576	7319.559851	5421.720586	13023.52624	398.3391237	461.2415971	410.0083059	427.1793079	427.1793079	52.05916238	56.13366083	59.45665912	59.00518557	59.11918266	5579.343362	13680.30334	34057.33773	45058.0626	53157.40268	72.54270242	83.10104554	86.20182145	87.95036532	87.93384321	12469	18716	26088	38703
ÖÐÎÀÊÐ	ÄþÏÄ»Ø×å×ÔÖÎÇø	5	ÄþÏÄÑØ»Æ³ÇÊÐÈº	105.189568	37.514951	71.23510488	70.85117686	70.82420585	70.59312125	70.19157003	3.76095188	3.850385343	3.737079446	3.67031136	3.640445676	24	14	21	20	19	674.5511371	57.41357139	497.699113	268.436636	580.7041789	61.9860235	73.12405	65.7201788	65.172568	65.172568	37.39314116	40.12502709	43.229824	45.07049913	48.38898102	3802.126005	7935.394568	19562.45545	30163.63328	44970.32212	71.85521048	78.49519565	83.08121638	82.8657992	87.16675937	21701	22189	29796	43299
Î¼ÄÏÊÐ	ÉÂÎ÷Ê¡	6	¹ØÖÐÆ½Ô­³ÇÊÐÈº	109.502882	34.499381	264.1457524	264.230031	263.548419	263.2173468	262.1433773	10.61867857	10.67414867	10.64296719	10.62068381	10.66576109	481	590	636	508	504	9504.736697	14301.49796	17963.1045	10895.30674	18434.3477	371.0254118	460.0148502	425.5284763	472.9209478	472.9209478	43.58383003	46.43564023	50.64926698	53.85651355	57.15983037	5515.189634	9467.359485	22253.12542	35744.46608	52384.27482	72.17905377	77.29613305	80.69809937	83.31446167	85.32544421	57668	62447	94449	151828
¶¨Î÷ÊÐ	¸ÊËàÊ¡	7	À¼ÖÝÎ÷Äþ³ÇÊÐÈº	104.626294	35.579578	176.2553317	176.0819764	177.8322531	177.5067835	176.9307286	10.62945803	10.64931046	10.63033801	10.60692233	10.51648146	359	496	419	370	365	6134.072498	11856.33266	8133.907439	6640.943695	9199.536342	254.3999465	269.0842531	265.5404021	262.8897559	262.8897559	46.1106291	47.07357828	51.45494493	53.26309238	56.42859386	6451.681233	12029.8956	24800.55831	42898.27934	49176.8121	72.06565782	78.13343993	82.55104858	85.88564681	88.50579324	75961	87461	120274	212449
[truncated: 26 more columns]
